# Supplementary material for: Breast Cancer-Related Chemical Exposures in Firefighters
Source: Toxics. 2024 Sep 28;12(10):707. doi: 10.3390/toxics12100707 (PMC11511222; doi:10.3390/toxics12100707)
Supplement: Supplementary file 1 [file toxics-12-00707-s001.zip]

Archive with 1 entries (1 files):
- toxics-3152538-supplementary.xlsx
