# Supplementary material for: Breast Cancer-Related Chemical Exposures in Firefighters
Source: Toxics. 2024 Sep 28;12(10):707. doi: 10.3390/toxics12100707 (PMC11511222; doi:10.3390/toxics12100707)
Supplement: Supplementary file 1 [file toxics-12-00707-s001.zip › toxics-3152538-supplementary.xlsx]

## Sheet: Data dictionary
Supplementary files for "Breast Cancer-Related Chemical Exposures in Firefighters"
Authors: Bethsaida Cardona, Kathryn Rodgers, Jessica Trowbridge, Heather Buren, Ruthann Rudel
Table S1: List of 294 a priori breast cancer relevant chemicals compiled from Kay et al (2024) and Rodgers et al. (2018). Column C indicates whether chemical induced mammary gland tumors in rodents or is linked to breast cancer in epidemiological studies The associated synonyms that were used in review are listed in column B (most downloaded from the Comptox Dashboard).
Table S2: Search terms and number of studies identified for select breast carcinogens published between June 2016 and June 2022
Table S3: Articles on select chemicals reviewed for epidemiological evidence of breast cancer along with summary of findings
Table S4: List of 682 articles identified through PubMed in initial search using the keywords "exposure" and "firefighter" and published between January 2005 and May 2022. List includes the article PMID, abstract, title, author, and journal. These PMIDs were uploaded to AbstrackR and inclusion/exclusion critera were applied to abstract and title
Table S5: List of 129 articles relevant to firefighter exposures and reviewed for mention of breast cancer relevant chemicals. Column A indicates whether article was included because it was identified through PMID and met the inclusion exclusion/critera [PubMed] or whether it was identified through IARC Monograph 98 [IARC]
Table S6: Articles on firefighter exposures that mentioned breast cancer relevant chemicals. 110 unique articles listed. Column A is the article [starting with the PMID article or author name (if no PMID is available) and ending with year article was published]. Column B indicates the breast cancer relevant chemical that was identified in the article

## Sheet: Table S1
Breast cancer-relevant chemical or chemical group	Synonyms	Evidence available [Rodent evidence gathered from Kay et al. (2024) and epidemiological evidence from Rodgers et al. (2018)]
1,4-Benzenediamine	EINECS 203-404-7|Durafur Black R|1,4-Diaminobenzene|Fur Black 41867|paraphenylene-diamine|Benzofur D|Paraphenylen-diamine|p-Aminoaniline|C.I. Oxidation Base 10|1,4-BENZENEDIAMINE|56481-76-6|(4-Aminophenyl)amine|106-50-3|C.I. Developer 13|p-fenilendiamina|Paraphenylenediamine|Fouramine D|Black for Fur D|CI Developer 13|1,4-Diaminobenzol|Fenylenodwuamina|4-Aminoaniline|Furro D|PPD|BENZENE, 1,4-DIAM…	Rodent
Glycidyl methacrylate	5-17-03-00035|Glycidyl alpha-methylacrylate|Glycidyl alpha-methyl acrylate|1-Propanol, 2,3-epoxy-, methacrylate|2-Methylacrylic acid oxiranylmethyl ester|Blemmer GMA|126872-19-3|Blemmer G|NSC 67195|96778-02-8|117955-24-5|NSC 24156|Glycidyl methacrylate|2-[(Methacryloyloxy)methyl]oxirane|metacrilato de 2,3-epoxipropilo|89678-75-1|Methacryloyloxymethyloxirane|METHACRYLATE, 2,3-EPOXYPROPYL|METHACRYL…	Rodent
Aroclor 1254	Arochlor 1254|Chlorierte biphenyle, chlorgehalt 54%|Polychlorobiphenyls (54% chlorine)|Chlorodiphenyl (54% Cl)|Aroclor 1254|PCB 1254|Polychlorinated biphenyl|Clorodifenili, cloro 54%|11097-69-1|NCI-C02664|Chlorodiphenyl (54% Chlorine)|Chlorodiphenyl (54% chlorine)|Diphenyle chlore, 54% de chlore	Rodent
Estradiol dipropionate	Diprostron|17-beta-Estradiol dipropionate|Estronex|Oestradiol dipropionate|Estroici|Diovocyclin|Estra-1(10),2,4-triene-3,17-diol, dipropanoate, (17beta)-|BRN 3223915|EINECS 204-026-5|Dipropionate d'oestradiol|4-06-00-06613|Endofollicolina D.P.|17beta-Estra-1(10),2,4-triene-3,17-diyl dipropanoate|Ovocyclin dipropionate|Estra-1,3,5(10)-triene-3,17-diol (17-beta)-dipropionate|Progynon-DP|3,17-beta-O…	Rodent
Malathion	121-75-5|Butanedioic acid, 2-[(dimethoxyphosphinothioyl)thio]-, diethyl ester|Diethyl 2-[(dimethoxyphosphorothioyl)sulfanyl]butanedioate|Malathion|American Cyanamid 4,049|Butanedioic acid, 2-[(dimethoxyphosphinothioyl)thio]-, 1,4-diethyl ester|Butanedioic acid, [(dimethoxyphosphinothioyl)thio]-, diethyl ester|Carbetovur|Carbetox|Carbofos|Carbophos|Cimexan|Cythion|Derbac M|Diethyl(dimethoxyphosphi…	Rodent
Tetrachloroethylene	Dow-per|RCRA Waste Number U210|Fedal-Un|Antisol 1|Dilatin PT|UN 1897|Tetracloroetene|Tetrachlooretheen|Tetraguer|Tetrachloro-Ethylene|Nema|Tetracloroetene(ITALIAN)|Tetravec|Nema (VAN)|Tetracap|Perchloorethyleen, per(DUTCH)|Tetralex|Tetrachloraethen(GERMAN)|Perchlorethylene, per(FRENCH)|Perclene D|Percosolv|Tetrachloroethylene (PERC)|1,1,2, 2-Tetrachloroethylene|Caswell No. 827|Ethene, 1,1,2,2-tet…	Rodent and Epi
Folpet	Trichlormethylthioimid kyseliny ftalove|N-(triclorometiltio)ftalimida|Fungitrol 11|N-(trichloromethylthio)phthalimide|2-[(Trichloromethyl)thio]-1H-isoindole-1,3-(2H)-dione|folpet|2-[(Trichloromethyl)thio]-1H-isoindole-1,3(2H)dione|1H-Isoindole-1,3(2H)-dione, 2-[(trichloromethyl)thio]-|2-[(Trichloromethyl)thio]-1H-isoindole-1,3(2H)-dione|folpel|52306-33-9|Acryptan|133-07-3|Phaltan|Orthophaltan|Fun…	Rodent
Benz(a)anthracene-7-carboxaldehyde, 12-methyl-	Benz[a]anthracene-7-carboxaldehyde, 12-methyl-|BRN 2460922|12-Methyltetraphene-7-carbaldehyde|13345-61-4|Benz(a)anthracene-7-carboxaldehyde, 12-methyl-|7-Formyl-12-methylbenz(a)anthracene|12-Methylbenz(a)anthracene-7-carboxaldehyde	Rodent
(1aR,2R,3S,11dS)-1a,2,3,11d-Tetrahydroacenaphtho[1',2':7,8]naphtho[1,2-b]oxirene-2,3-diol	(1aR,2R,3S,11dS)-1a,2,3,11d-Tetrahydroacenaphtho[1',2':7,8]naphtho[1,2-b]oxirene-2,3-diol|Acenaphtho[1',2':7,8]naphth[1,2-b]oxirene-2,3-diol, 1a,2,3,11d-tetrahydro-, (1aR,2R,3S,11dS)-|anti-9,10-Dihydroxy-11,12-epoxy-9,10,11,12-tetrahydrobenzo[j]fluoranthene|Acenaphtho[1′,2′:7,8]naphth[1,2-b]oxirene-2,3-diol, 1a,2,3,11d-tetrahydro-, (1aα,2β,3α,11dα)-|138857-21-3	Rodent
2,4-Bis(isopropylamino)-6-chloro-1,3,5-triazine	PROPAZINE|2-Chloro-4,6-bis(isopropylamino)-1,3,5-triazine|6-chloro-N,N'-diisopropyl-1,3,5-triazine-2,4-diyldiamine|6-chloro-N,N'-bis(1-methylethyl)-1,3,5-triazine-2,4-diamine|BRN 0747081|EINECS 205-359-9|Primatol P|2,4-Bis[(1-methylethyl)amino]-6-chloro-s-triazine|6-Chloro-N2,N4-di-isopropyl-1,3,5-triazine-2,4-diamine|6-Chloro-N~2~,N~4~-di(propan-2-yl)-1,3,5-triazine-2,4-diamine|6-chloro-N,N'-(1-…	Rodent
Melphalan	NSC 8806|148-82-3|NSC-8806|8057-25-8|Levofolan|3-[p-bis(2-Chloroethyl)amino]phenylalanine, L-|L-Sarcolysin|Alanine, 3-[p-bis(2-chloroethyl)amino]phenyl-,L|L-3-(para-(Bis(2-chloroethyl)amino)phenyl)alanine|Alanine nitrogen mustard|Levofalan|RCRA waste number U150|Alanine, 3-[p-[bis(2-chloroethyl)amino]phenyl]-, L-|melfalano|4-[Bis(2-chloroethyl)amino]-L-phenylalanine|4-14-00-01689|L-Phenylalanine …	Rodent
4-Hydroxy-2',4',6'-trichlorobiphenyl	2',4',6'-Trichloro-(1,1'-biphenyl)-4-ol|2',4',6'-Trichloro[1,1'-biphenyl]-4-ol|[1,1'-Biphenyl]-4-ol, 2',4',6'-trichloro-|4-Hydroxy-2',4',6'-trichlorobiphenyl|4-Biphenylol, 2',4',6'-trichloro-|14962-28-8|2,4,6-Trichloro-4'-biphenylol|2',4',6'-Trichloro-[1,1'-Biphenyl]-4-ol|2',4',6'-Trichloro-4-biphenylol|Phenol, 4-phenyl-2',4',6'-trichloro-|UNII-03KW6RT30C	Rodent
Alachlor	alachlor|Caswell No. 011|UNII-24S2S61PXL|EPA Pesticide Chemical Code 090501|Lasso micro-tech|Satochlor|2-Chloro-N-(2,6-diethyl)phenyl-N-methoxymethylacetamide|alachlore|ALACHLOR|Perfect|Chloressigsaeure-N-(methoxymethyl)-2,6-diaethylanilid|Lasagrin|2',6'-Diethyl-N-(methoxymethyl)-2-chloroacetanilide|ACETANILIDE, 2-CHLORO-2',6'-DIETHYL-N- (METHOXYMETHYL)-|15972-60-8|Lasso Microtech|EINECS 240-110-…	Rodent
Sodium beta-4-methoxybenzoyl-beta-bromoacrylate	beta-(4-Methoxybenzoyl)-beta-bromacrylic acid sodium salt|Sodium 3-bromo-4-(4-methoxyphenyl)-4-oxobut-2-enoate|2-Butenoic acid, 3-bromo-4-(4-methoxyphenyl)-4-oxo-, sodium salt (1:1)|3-p-Anisoryl-3-bromoacrylic acid, sodium salt|Acrylic acid, 3-p-anisoyl-3-bromo-, sodium salt|16170-75-5|Sodium beta-4-methoxybenzoyl-beta-bromoacrylate	Rodent
Dibenzo[a,i]pyrene	Dibenzo[a,i]pyrene|Dibenz(a,i)pyrene|3,4:9,10-Dibenzpyrene|Dibenzo(a,I)pyrene|RCRA waste number U064|Db(a,i)p|NSC 87521|3,4:9,10-Dibenzopyrene|1,2,7,8-Dibenzopyrene|BRN 1881370|189-55-9|112307-73-0|Dibenzo(a,i)pyrene|UNII-7FMI112D18|EINECS 205-877-5|Dibenzo(b,h)pyrene|1,2:7,8-Dibenzpyrene|Benzo[rst]pentaphene	Rodent
Dibenzo[a,h]pyrene	Dibenzo[a,h]pyrene|BRN 2054067|3,4,8,9-Dibenzpyrene|DB(a,h)P|EINECS 205-878-0|1,2,6,7-Dibenzopyrene|Dibenzo[b,def]chrysene|189-64-0|4-05-00-02802|3,4,8,9-Dibenzopyrene|3,4:8,9-Dibenzopyrene|UNII-XR5R3V8BJK|Dibenzo[c,pqr]tetraphene	Rodent
Oryzalin	Benzenesulfonamide, 4-(dipropylamino)-3,5-dinitro-|3,5-Dinitro-N4,N4-dipropylsulfanilamide|Dirimal|Dinitrodipropylsulfanilamide|BRN 2177305|Compound 67019|Oryzalin|N4,N4-Dipropyl-3,5-dinitrosulfanilamide|EPA Pesticide Chemical Code 104201|4-(Dipropylamino)-3,5-dinitrobenzenesulfonamide|3,5-Dinitro-N(sup 4),N(sup 4)-dipropylsulfanilamide|oryzalin|3,5-Dinitro-N4,N4-dipropylsulphanilamide|Surflan|EI…	Rodent
C.I. Disperse Black 6 dihydrochloride	3,3'-dimethoxybiphenyl-4,4'-ylenediammonium dichloride|[1,​1'-​Biphenyl]​-​4,​4'-​diamine, 3,​3'-​dimethoxy-​, hydrochloride (1:2)|Benzidine, 3,3'-dimethoxy-, dihydrochloride|C.I. Disperse Black 6 dihydrochloride|3,3'-Dimethoxybenzidine dihydrochloride|243-737-5|[1,1'-Biphenyl]-4,4'-diamine, 3,3'-dimethoxy-, dihydrochloride|[1,1'-Biphenyl]-4,4'-diamine, 3,3'-dimethoxy-, hydrochloride (1:2)|20325-…	Rodent
4-Biphenylamine hydrochloride	[1,1'-Biphenyl]-4-amine, hydrochloride (1:1)|p-Aminobiphenyl hydrochloride|4-phenylaniline hydrochloride|[1,1'-Biphenyl]-4-amine--hydrogen chloride (1/1)|4-Amino-1,1'-biphenyl hydrochloride|[1,1'-Biphenyl]-4-amine, Hydrochloride|2113-61-3|4-Aminobiphenyl hydrochloride|4-Aminobiphenyl HCl|4-Aminodiphenyl hydrochloride|4-Biphenylamine hydrochloride	Rodent
Cyanazine	2-Chloro-4-(1-cyano-1-methylethylamino)-6-ethylamino-1,3,5-triazine|Cyanazin|12679-53-7|Bladex 50WP|2-(4-Chloro-6-ethylamino-s-triazine-2-ylamino)-2-methyl-propionitrile|Blanchol|Cyanazine|2-Chloro-4-(1-cyano-1-methylethylamino)-6-ethylamino-s-triazine|2-((4-Chloro-6-(ethylamino)-1,3,5-triazin-2-yl)amino)-2-methylpropanenitrile|21725-46-2|2-[[4-Chloro-6-(ethylamino)-1,3,5-triazin-2-yl]amino]-2-me…	Rodent
17-Oxoestra-1(10),2,4-trien-3-yl benzoate	2393-53-5|Estra-1(10),2,4-trien-17-one, 3-(benzoyloxy)-|Estrone, benzoate|17-Oxoestra-1(10),2,4-trien-3-yl benzoate	Rodent
Etridiazole	Aaterra|5-Ethoxy-3-(trichloromethyl)-1,2,4-thiadiazole|5-AETHOXY-3-TRICHLORMETHYL-1,2,4-THIADIAZOL|5-ethoxy-3-trichloromethyl-1,2,4-thiadiazole|etridiazole|Terracoat L21|Terraflo|Caswell No. 428|3-(Trichloromethyl)-5-ethoxy-1,2,4-thiadiazole|Pansoil|Echlomezole|5-Ethoxy-3-trichlormethyl-1,2,4-thiadiazol|Planvate|Ethyl 3-trichloromethyl-1,2,4-thiadiazol-5-yl ether|Echlomezol|Terracoat|NSC 524929|E…	Rodent
Diuron	Vonduron|1-(3,4-Dichlorophenyl)-3,3-dimethylurea|Karmex DW|3-(3,4-Dichloro-phenyl)-1,1-dimethyl-urea|Urea, 3-(3,4-dichlorophenyl)-1,1-dimethyl-|N,N-Dimethyl-N'-(3,4-dichlorophenyl)urea|Lucenit|3-(3,4-Dichloor-fenyl)-1,1-dimethylureum|Ansaron|N'-(3,4-Dichlorophenyl)-N,N-dimethylurea|Durashield|Telvar Diuron Weed Killer|N-(3,4-Dichlorophenyl)-N',N'-dimethylurea|N'-(3,4-Dichlorophenyl)-N,N-dimethyl …	Rodent
alpha-Ecdysone	Cholest-7-en-6-one, 2,3,14,22,25-pentahydroxy-, (2β,3β,5β,22R)-|alpha-Ecdysone|(2β,3β,5β,22R)-2,3,14,22,25-pentahidroxicolest-7-en-6-ona|EINECS 222-760-4|BRN 2422986|(2β,3β,5β,22R)-2,3,14,22,25-pentahydroxycholest-7-ene-6-one|α-Ecdysone|(2β,3β,5β,22R)-2,3,14,22,25-pentahydroxycholest-7-en-6-one|(2β,3β,5β,22R)-2,3,14,22,25-Pentahydroxycholest-7-en-6-on|3604-87-3|Cholest-7-en-6-one, 2,3,14,22,25-pe…	Rodent
Genistein	5,7-Dihydroxy-3-(4-hydroxyphenyl)-4-benzopyron|4H-1-Benzopyran-4-one, 5,7-dihydroxy-3-(4-hydroxyphenyl)-|genistein|Genistein 85% HPLC|Bonistein|GeniVida|5,7-dihydroxy-3-(4-hydroxyphenyl)-4H-1-benzopyran-4-one|5,7,4'-Trihydroxyisoflavone|4,5,7-Trihydroxy Iso-Flavone|NSC 36586|C.I. 75610|Baichanin A|5,7-dihidroxi-3-(4-hidroxifenil)-4-benzopirona|5,7-Dihydroxy-3-(4-hydroxyphenyl)-4-benzopyrone|4',5,…	Rodent
Dibromochloroacetic acid	5278-95-5|Acetic acid, dibromochloro-|Dibromo(chloro)acetic acid|Acetic acid, 2,​2-​dibromo-​2-​chloro-|Chlorodibromoacetic acid|Acetic acid, 2,2-dibromo-2-chloro-|2,2-Dibromo-2-chloroacetic acid|Dibromochloroacetic acid	Rodent
Hexamethylolmelamine	s-Triazine, 2,4,6-tris(bis(hydroxymethyl)amino)-|(1,3,5-Triazine-2,4,6-triyltrinitrilo)hexamethanol|531-18-0|Hexa(hydroxymethyl)melamine|NSC 118741|Melamine, hexakis(hydroxymethyl)-|1195264-09-5|Methanol, (1,3,5-triazine-2,4,6-triyltrinitrilo)hexakis-|Madurit MW 840/75WA|2,4,6-Tris-(di(oxymethyl)amino)-1,3,5-triazin|Methanol, 1,​1',​1'',​1''',​1'''',​1'''''-​(1,​3,​5-​triazine-​2,​4,​6-​triyltrin…	Rodent
Benzidine dihydrochloride	Benzidine HCl|531-85-1|Dihidrocloruro de benzidina|Benzidine dihydrochloride|NSC 3500|[1,1'-Biphenyl]-4,4'-diamine, hydrochloride (1:2)|EINECS 208-519-6|UNII-LVU06XHC39|[1,1'-BIPHENYL]-4,4'-DIAMINE, DIHYDROCHLORIDE|[1,1'-Biphenyl]-4,4'-diamine--hydrogen chloride (1/2)	Rodent
9H-Fluorene, 2,7-dinitro-	EINECS 226-457-8|2,7-Dinitro-9H-fluorene|5405-53-8|BRN 2057852|4-05-00-02153|9H-FLUORENE, 2,7-DINITRO-|9H-Fluorene, 2,7-dinitro-|NSC 5180	Rodent
1,3-Dichloropropene	542-75-6|Dorlone|1,3-Dichlorpropen|Dichloro-1,3 propene|γ-Chloroallyl chloride|Telone C|Telone II-B|1,3-DICHLOROPROPENE (isomer mix)|UNII-9H780918D0|NSC 6202|Telone II soil fumigant|68525-58-6|α,γ-Dichloropropylene|1,3-Dichloropropene|Telone|1,3-Dichloro-1-propene|1,3-Dichloro-1-propylene|1,3-dicloropropeno|Caswell No. 324A|BRN 1719556|PROPENE, 1,3-DICHLORO-|1,3-Dichloropropene-1|Dorlone II|1,3-D…	Rodent
N-Nitrosodiethylamine	N-NITROSODIAETHYLAMIN|dietilnitrosoamina|N-Nitrosodiethylamine|diethylnitrosamine|N-Nitroso-N,N-diethylamine|DEN|Nitrosamine, diethyl-|Diethylnitrosamide|RCRA waste number U174|Diethylnitrosoamine|N-Nitroso-diaethylamine|NSC 132|55-18-5|Diethylnitrosoamin|N-Ethyl-N-nitroso-ethanamine|EINECS 200-226-1|N-Ethyl-N-nitrosoethanamine|NDEA|N,N-Diethylnitrosoamine|Nitrosodiethylamine|Diaethylnitrosamin|U…	Rodent
Ethalfluralin	N-Ethyl-N-(2-methylprop-2-en-1-yl)-2,6-dinitro-4-(trifluoromethyl)aniline|Compound 94961|BRN 2907084|EC No.: 259-564-3|Buvilan|Benzenamine, N-ethyl-N-(2-methyl-2-propenyl)-2,6-dinitro-4-(trifluoromethyl)-|UNII-51DKA727XQ|Ethalfluralin|55283-68-6|ethalfluralin|EINECS 259-564-3|N-Ethyl-alpha,alpha,alpha-trifluoro-N-(2-methylallyl)-2,6-dinitro-p-toluidine|N-Ethyl-N-(2-methyl-2-propen-1-yl)-2,6-dinit…	Rodent
Triclopyr	55335-06-3|UNII-MV06PHJ6I0|NSC 190671|trichlopyr|69653-72-1|Caswell No. 882I|Triclopyr|Confront|EINECS 259-597-3|4-21-00-00362|BRN 0225301|EPA Pesticide Chemical Code 116001|TRICLOPYR|Triclopyr, acid|Acetic acid, 2-[(3,5,6-trichloro-2-pyridinyl)oxy]-|((3,5,6-Trichloro-2-pyridinyl)oxy)acetic acid|2-[(3,5,6-Trichloro-2-pyridinyl)oxy]acetic acid|Acetic acid, [(3,5,6-trichloro-2-pyridinyl)oxy]-|[(3,5…	Rodent
3-Iodo-2-propynyl-N-butylcarbamate	3-Iodopropargyl n-butylcarbamate|CARBAMATE, 3-IODO-2-PROPYNYL BUTYL-|3-iodoprop-2-ynyl butylcarbamate|Coatcide 123|Polyphase CST|161849-41-8|Polyphase P100|Caswell No. 501A|55406-53-6|iodocarbe|Mergal 710S|3-Iodoprop-2-yn-1-yl butylcarbamate|Troysan KK-108A|Fungitrol 720|Dekaben LMB|BRN 2248232|N-BUTYLCARBAMINSAEURE-(3-JOD-2-PROPINYL)-ESTER|84826-91-5|Carbamic acid, N-butyl-, 3-iodo-2-propyn-1-yl…	Rodent
trans-2-[(Dimethylamino)methylimino]-5-[2-(5-nitro-2-furyl)vinyl]-1,3,4-oxadiazole	Methanediamine, N,N-dimethyl-N'-[5-[(E)-2-(5-nitro-2-furanyl)ethenyl]-1,3,4-oxadiazol-2-yl]-|55738-54-0|trans-2-[(Dimethylamino)methylimino]-5-[2-(5-nitro-2-furyl)vinyl]-1,3,4-oxadiazole|(E)-N,N-Dimethyl-N'-(5-(2-(5-nitro-2-furanyl)ethenyl)-1,3,4-oxadiazol-yl)methanimidamide|N,N-Dimethyl-N'-{5-[(E)-2-(5-nitrofuran-2-yl)ethenyl]-1,3,4-oxadiazol-2-yl}methanediamine	Rodent
Bromochloroacetic acid	bromochloroethanoic acid|BrCH(Cl)CO2H|Acetic acid, bromochloro-|5589-96-8|Acetic acid, 2-bromo-2-chloro-|BrCH(Cl)COOH|Bromo(chloro)acetic acid|chlorobromoacetic acid|UNII-AL8MZ37Y51|Bromochloroacetic acid|BCA	Rodent
Parathion	56-38-2|Alkron|Aralo|Diethyl O-p-nitrophenyl phosphorothioate|Diethyl p-nitrophenylthiophosphate|EC No.: 200-271-7|Ekatox|Ethylparathion|Etilon|Fostox|NA 2783 (DOT)|Niran|Oleofos 20|O,O-Diethyl O-(4-nitrophenyl) phosphorothioate|Pacol|Paramar 50|parathion|Parathion|Phospherno|Phosphorothioic acid, O,O-diethyl O-(4-nitrophenyl) ester|UN 3018|Vitrex|Alleron|American Cyanamid 3422|Aphamite|Bayer E-6…	Rodent
Malachite green	Malachite Green AN|Green Malaquite|Hidaco Malachite Green Base|MALACHITE GREEN|55172-50-4|Solid Green O|Malachite green chloride|Grenoble Green|Tertrophene Green M|C.I. 42000|N-[4-[[4-(Dimethylamino)phenyl]phenylmethylene]-2,5-cyclohexadien-1-ylidene]-N-methylmethanaminium chloride (1:1)|Astra Malachite Green B|569-64-2|Aizen malachite green liquid|Bronze Green Toner A-8002|Victoria Green S|UNII-…	Rodent
Glycidamide	Glycidamide|Glycidic acid amide|5-18-06-00003|2-Oxiranecarboxamide|EINECS 227-163-2|5694-00-8|2,3-Epoxypropanamide|Oxirane-2-carboxamide|BRN 1280744|UNII-6G5ELX5XYN	Rodent
Physostigmine	EINECS 200-332-8|Pyrrolo(2,3-b)indol-5-ol, 1,2,3,3a,8,8a-hexahydro-1,3a,8-trimethyl-, methylcarbamate (ester), (3aS-cis)-|fisostigmina|Methyl-carbamic acid, ester with eseroline|Physostol|Carbamic acid, methyl-, ester with eseroline|Pyrrolo[2,3-b]indol-5-ol, 1,2,3,3a,8,8a-hexahydro-1,3a,8-trimethyl-, 5-(N-methylcarbamate), (3aS,8aR)-|Physostigmin|Pyrrolo[2,3-b]indol-5-ol, 1,2,3,3a,8,8a-hexahydro-…	Rodent
2,3,4,7,8-Pentachlorodibenzofuran	UNII-U4C2RV3124|2,3,4,7,8-Pentachlorodibenzofuran|2,3,4,7,8-pentachlorodibenzofuran|2,3,4,7,8-pentachloro-dibenzofuran|PeCDF|PCDF 114|2,3,4,7,8-PeCDF|2,3,4,7,8-Pentachlorodibenzo[b,d]furan|Dibenzofuran, 2,3,4,7,8-pentachloro-|2,3,4,7,8-PENTACHLORODIBENZOFURAN|57117-31-4|2,3,4,7,8-Pentapolychlorinated dibenzofuran	Rodent
Terbutylazine	2-tert.Butylamino-4-aethylamino-6-chlor-1,3,5-triazin|TERBUTHYLAZINE|TERTBUTYLAZINE|5915-41-3|TERT-BUTYLAZINE|TRIAZINE (1,3,5)-2,4-DIAMINE, 6-CHLORO-N-(1,1-DIMETHYLETHYL)-N'-ETHYL-|Turbulethylazin|s-Triazine, 2-(tert-butylamino)-4-chloro-6-(ethylamino)-|2-Chloro-4-tert-butylamino-6-ethylamino-s-triazine|6-Chloro-N-(1,1-dimethylethyl)-N'-ethyl-1,3,5-triazine-2,4-diamine|Gardeprim A 1862|2-Chloro-4…	Rodent
Dieldrin	EINECS 200-484-5|Compound 497|33648-22-5|rel-(1aR,2R,2aS,3S,6R,6aR,7S,7aS)-3,4,5,6,9,9-Hexachloro-1a,2,2a,3,6,6a,7,7a-octahydro-2,7:3,6-dimethanonaphtho[2,3-b]oxirene|Dildrin|Dieldrinum|dieldrin|1,2,3,4,10,10-Hexachloro-1R,4S,4aS,5R,6R,7S,8S,8aR-octahydro-6,7-epoxy-1,4:5,8-dimethanonaphthalene|1,2,3,4,10,10-Hexachloro-6,7-epoxy-1,4,4a,5,6,7,8,8a-octahydro-endo-1,4-exo-5,8-dimethanonaphthalene|126…	Rodent
3,3'-Dimethylbenzidine dihydrochloride	NSC 11223|[1,1'-Biphenyl]-4,4'-diamine, 3,3'-dimethyl-, hydrochloride (1:2)|UNII-5MSK350KD8|EINECS 210-322-5|2,3'-Dimethylbiphenyl-4,4'-diamine dihydrochloride|612-82-8|o-Tolidine dihydrochloride|4,4'-Diamino-3,3'-dimethylbiphenyl dihydrochloride|3,3'-Dimethyl[1,1'-biphenyl]-4,4'-diamine--hydrogen chloride (1/2)|3,3'-Dimethylbenzidine dihydrochloride	Rodent
1,1,1,2-Tetrachloroethane	4-01-00-00143|Ethane, 1,1,1,2-tetrachloro-|1,1,1,2-tetrachlorethane|NCI-C52459|BRN 1733216|UNII-0S5MKE574X|RCRA waste number U208|1,1,1,2-Tetrachloraethan|630-20-6|EINECS 211-135-1|1,1,1,2-TETRACHLOROETHANE|1,1,1,2-Tetrachloroethane	Rodent
Ethanol	64-17-5|Ethanol|Ethyl alcohol|EtOH|AETHANOL|Alcare Hand Degermer|Alcohol|Alcohol anhydrous|Algrain|Anhydrol|Anhydrol PM 4085|Denatured alcohol|Denatured ethanol|Denatured ethyl alcohol|Desinfektol EL|Duplicating Fluid 100C.NPA|Esumiru WK 88|Ethicap|Ethyl hydrate|Ethyl hydroxide|Hinetoless|Infinity Pure|Jaysol S|Methylcarbinol|Molasses alcohol|NSC 85228|Potato alcohol|Sekundasprit|Sterillium Rub|S…	Rodent
2,3,4,5-Tetrachloro-4'-biphenylol	2',3',4',5'-Tetrachloro-[1,1'-biphenyl]-4-ol|67651-34-7|2',3',4',5'-Tetrachloro[1,1'-biphenyl]-4-ol|2,3,4,5-Tetrachloro-4'-biphenylol|2',3',4',5'-Tetrachloro-(1,1'-biphenyl)-4-ol|4-Hydroxy-2',3',4',5'-tetrachlorobiphenyl|2',3',4',5'-Tetrachloro-4-biphenylol|4-Hydroxy-2',3',4'-5'-tetrachlorobiphenyl|[1,1'-Biphenyl]-4-ol, 2',3',4',5'-tetrachloro-|Phenol, 4-phenyl-2',3',5',6'-tetrachloro-|UNII-LH750…	Rodent
Cyfluthrin	α-Cyano-4-fluoro-3-phenoxybenzyl (1R,S)-cis,trans-3-(2,2-dichlorovinyl)-2,2-dimethylcyclopropancarboxylate|Baythroid XL|CYFLUTHRIN|α-Cyan-4-fluor-3-phenoxybenzyl-3-(2,2-dichlorvinyl)-2,2-dimethylcyclopropancarboxylat|Cyano(4-fluoro-3-phenoxyphenyl)methyl 3-(2,2-dichloroethenyl)-2,2-dimethyl-cyclopropanecarboxylate|3-(2,2-dichlorovinyl)-2,2-dimethylcyclopropanecarboxylate de α-cyano-4-fluoro-3-phe…	Rodent
Bromodichloroacetic acid	UNII-SJ84PTP2HD|Acetic acid, 2-bromo-2,2-dichloro-|Bromodichloroacetate|Bromodichloroacetic acid|71133-14-7|Dichlorobromoacetic acid|Bromo(dichloro)acetic acid	Rodent
Trp-P-2 acetate	72254-58-1|5H-Pyrido[4,3-b]indol-3-amine, 1-methyl-, acetate (1:1)|Acetic acid--1-methyl-5H-pyrido[4,3-b]indol-3-amine (1/1)|5H-Pyrido(4,3-b)indol-3-amine, 1-methyl-, monoacetate|3-Amino-1-methyl-5H-pyrido(4,3-b)indole acetate|Trp-P-2 acetate	Rodent
Phosmet	Starbar GX 118|O,O-Dimethyl phosphorodithioate S-ester with N-(mercaptomethyl)phthalimide|S-((1,3-Dihydro-1,3-dioxo-2H-isoindol-2-yl)methyl)phosphorodithioic acid O,O-dimethyl ester|Caswell No. 543|O,O-Dimethyl S-(phthalimididomethyl)phosphorodithioate|Phosphorodithioic acid O,O-dimethyl ester S-ester with N-(mercaptomethyl) phthalimide|Prolate|Phosphorodithioic acid, S-[(1,3-dihydro-1,3-dioxo-2H…	Rodent
4,4'-Diamino-2,2'-stilbenedisulfonic acid, disodium salt	Diaminostilbene disulphonate disodium salt|Benzenesulfonic acid, 2,2'-(1,2-ethenediyl)bis[5-amino-, disodium salt|2,2'-Disulfo-4,4'-stilbenediamine disodium salt|2,2'-(1,2-Ethenediyl)bis(5-aminobenzenesulfonic acid) disodium salt|2,3'-(1,2-Ethenediyl)bis(5-aminobenzenesulfonic acid) disodium salt|465534-69-4|4,4'-Diamino-2,2'-stilbenedisulfonic acid, disodium salt|EINECS 230-847-3|Benzenesulfonic…	Rodent
Acetaldehyde	Aldeide acetica|75-07-0|Aldehyde|NCI-C56326|Acetylaldehyde|Acetaldehyde|UNII-GO1N1ZPR3B|ACETALDEHYDE|FEMA No. 2003|Acetic aldehyde|Aldehyde acetique|Ethyl aldehyde|acetaldehido|UN 1089|RCRA waste number U001|Acetic ethanol|Acetaldehyd|Ethanal|Azetaldehyd|Octowy aldehyd|NSC 7594|EINECS 200-836-8	Rodent
Trichloronitromethane	Cloropicrina|Microlysin|Cl3CNO2|NCI-C00533|Chlorpicrin|Nitrotrichloromethane, Trichloronitromethane|TRICHLORONITROMETHANE|Chloorpikrine|Larvacide 100|Dolochlor|Profume A|Picfume|BRN 1756135|Pic-Clor|Tricloro-nitro-metano|CCl3NO2|Chlor-O-pic|tricloronitrometano|Picride|Chloroform, nitro-|Nitrochloroform|Tri-clor|Trichloro(nitro)methane|1,1,1-trichloronitromethane|UN 1582|chloropicrin|TRI-CON|Caswe…	Rodent
Sodium nitrite	Anti-Rust|Synfat 1004|Caswell No. 782|82497-43-6|Diazotizing salts|EPA Pesticide Chemical Code 076204|EINECS 231-555-9|Natrium nitrit|NCI-C02084|UN 1500|Nitrito sodico|7632-00-0|NSC 77391|56227-20-4|Filmerine|UNII-M0KG633D4F|SODIUM NITRITE|Natriumnitrit|Dusitan sodny|Nitrous acid sodium salt (1:1)|Nitrite de sodium|Nitrous Acid Soda|82998-40-1|Nitrous acid, Sodium salt|Sodium nitrite|Nitrous acid…	Rodent
MeIQx	2-Amino-3,8-dimethylimidazo[4,5-f]quinoxaline|8-Methyl-IQX|77500-04-0|2-AMINO-3,8-DIMETHYLIMIDAZO[4,5-F]QUINOXALINE|3,8-Dimethyl-3H-imidazo[4,5-f]quinoxalin-2-amine|MeIQx|UNII-5GYH6416ZG|8-MeIQX|BRN 4188271|2-Amino-3,8-dimethyl-3H-imidazo(4,5-f)quinoxaline|3H-Imidazo[4,5-f]quinoxalin-2-amine, 3,8-dimethyl-	Rodent
Hexythiazox	Nissorun|3-Thiazolidinecarboxamide, 5-(4-chlorophenyl)-N-cyclohexyl-4-methyl-2-oxo-|Ordoval|Hexythiazox|Acarflor|trans-5-(4-Chlorophenyl)-N-cyclohexyl-4-methyl-2-oxo-3-thiazolidinecarboxamide|Savey|rel-(4R,5R)-5-(4-Chlorophenyl)-N-cyclohexyl-4-methyl-2-oxo-1,3-thiazolidine-3-carboxamide|UNII-9A1P1MCC1L|Matacar|hexythiazox|(4R,5R)-rel-5-(4-Chlorophenyl)-N-cyclohexyl-4-methyl-2-oxo-3-thiazolidineca…	Rodent
Trichloroethylene	Trichloraethylenum|1,2,2-Trichloroethylene|Chlorilen|trichloroethylenum|RCRA waste number U228|Triasol|Triklone N|Triclene|EINECS 201-167-4|1,1-Dichloro-2-chloroethylene|Threthylen|Acetylene trichloride|Ethene, trichloro-|UN 1710|NCI-C04546|BRN 1736782|Trichloorethyleen, tri|ETHYLENE, TRICHLORO-|Ethene, 1,​1,​2-​trichloro-|Anamenth|trichloraethylenum pro narcosi|TCE|Algylen|Ethylene trichloride|L…	Rodent
Ametryn	Primatol Z 80|Ametryn|AMETRYNE|N~2~-Ethyl-6-(methylsulfanyl)-N~4~-(propan-2-yl)-1,3,5-triazine-2,4-diamine|2-Methylmercapto-4-isopropylamino-6-ethylamino-s-triazine|Ametryn ((2-Ethylamino)-4-(isopropylamino)-6-(methylthio)-s-triazine)|Ametrex|2-Ethylamino-4-methylthio-6-isopropylamino-1,3,5-triazine|BRN 0613099|UNII-1SPQ95183Y|s-Triazine, 2-(ethylamino)-4-(isopropylamino)-6-(methylthio)-|Doruplan…	Rodent
Ptaquiloside	87625-62-5|Spiro[cyclopropane-1,5'-[5H]inden]-3'(2'H)-one, 7'a-(beta-D-glucopyranosyloxy)-1',3'a,4',7'a-tetrahydro-4'-hydroxy-2',4',6'-trimethyl-, (2'R,3'aR,4'S,7'aR)-|Spiro[cyclopropane-​1,​5'-​[5H]​inden]​-​3'(2'H)​-​one, 7'a-​(β-​D-​glucopyranosyloxy)​-​1',​3'a,​4',​7'a-​tetrahydro-​4'-​hydroxy-​2',​4',​6'-​trimethyl-​, (2'R,​3'aR,​4'S,​7'aR)​-|Ptaquiloside|(2'R,3'aR,4'S,7'aR)-4'-Hydroxy-2',4'…	Rodent
2-Methylaniline	RCRA waste number U328|TOLUIDINE, O-|ORTHO-TOLUIDINE|o-Toluidin|95-53-4|ANILINE, 2-METHYL-|1-Amino-2-methylbenzene|2-Methyl-1-aminobenzene|UNII-B635MZ0ZLU|2-Methylaniline|NSC 15348|O-Toluidine|2-Methylbenzenamine|2-Methylphenylamine|2-Aminotoluene|o-Aminotoluene|o-toluidina|Benzenamine, 2-methyl-|o-Tolylamine|Toluidine, ortho-|2-Amino-1-methylbenzene|2-methylaniline|o-Methylbenzenamine|o-Methylan…	Rodent
Styrene oxide	Styrene-7,8-oxide|STYRENE OXIDE|Phenylethylene oxide|phenethylene oxide|Styrene oxide|UNII-9QH06NGT6O|Oxirane, 2-phenyl-|Oxirane, phenyl-|NCI-C54977|2-PHENYLOXIRAN|62497-63-6|phenyl oxirane|Styrene epoxide|(.+-.)-Phenyloxirane|Epoxyethyl benzene|α,β-Epoxystyrene|Styrene 7,8-oxide|67253-49-0|(epoxyethyl)benzene|Phenethylene oxide|1-phenyloxirane|5-17-01-00577|Benzene, (epoxyethyl)-|(.+-.)-Styrene …	Rodent
Isoeugenol	3-Methoxy-4-hydroxypropenylbenzene|3-METHOXY-4-HYDROXY-1-PROPEN-1-YL BENZENE|1-(3-Methoxy-4-hydroxyphenyl)-1-propene|4-Hydroxy-3-methoxy-1-propen-1-ylbenzene|4-Hydroxy-3-methoxypropenylbenzene|3-06-00-04993|Phenol, 2-methoxy-4-propenyl-|Propenylguaiacol|2-Methoxy-4-(prop-1-en-1-yl)phenol|3-Methoxy-4-hydroxy-1-propenylbenzene|4-Propenylguaiacol|isoeugenol|iso-Eugenol|1-Hydroxy-2-methoxy-4-propen-1…	Rodent
Estradiol valerate	Estradiol Depot|3-Hydroxy-17β-valeroyloxyestra-1,3,5(10)-triene|Estraval 2X|Gynokadin|Neofollin|Nuvelle|valerate d'estradiol|Exten strone|Primogyna|Pelanin|Delahormone unimatic|NSC 17590|Delestrogen 4x|Pentanoic acid, (17beta)-3-hydroxyestra-1(10),2,4-trien-17-yl ester|Estradiolvalerat|Ronfase|Progynon-Depot|3-Hydroxy-17beta-valeroyloxyestra-1,3,5(10)-triene|valerato de estradiol|Depo estro med|M…	Rodent
2,4-/2,6-Dinitrotoluene mixture	2,4-/2,6-Dinitrotoluene mixture|NOCAS_24069	Rodent
4'OH-PCB-61	4'OH-PCB-61	Rodent
Anti-3,4-Dihydroxy-1,2-epoxy-1,2,3,4-tetrahydrobenzo(c)phenanthrene	75443-72-0| Anti-3,4-Dihydroxy-1,2-epoxy-1,2,3,4-tetrahydrobenzo(c)phenanthrene	Rodent
Trans-7,12-Dimethylbenz(a)anthracene-3,4-dihydrodiol	68162-13-0|Trans-7,12-Dimethylbenz(a)anthracene-3,4-dihydrodiol	Rodent
PAHs	Polycyclic aromatic hydrocarbons | Polycyclic aromatic hydrocarbon | PAHs | PAH| PNA | PNAs | polynuclear aromatic hydrocarbon compound | polynuclear aromatic hydrocarbon compounds	Epi
PBDEs	PBDEs | PBDE | Polybrominated diphenyl ethers | Polybrominated diphenyl ether	Epi
Brominated flame retardants	Brominated flame retardant | BFR	Epi
OPFRs	Organophosphate flame retardants | Organophosphate flame retardant | OPFR | OPFRs	Epi
PFAS	per- and polyfluoroalkyl substances | PFAS | PFASs | Perfluoroalkyl and Polyfluoroalkyl Substances | Poly- and Perfluorinated Alkyl Substances	Epi
PCBs	PCBs | PCB | polychlorinated biphenyls | polychlorinated biphenyl	Epi
Organophosphate pesticides	Organophosphate pesticides | OPs |OP | Organophosphates	Epi
Chlorpyrifos	2921-88-2|Chlora (insecticide)|Chlorofet|Chlorpyrifos|Chlorpyriphos|CPF|CPF Zamba|Cyfos|Durmet|Dursban|Dursban 20 EC|Dursban 48EC|Dursban 4E|Dursban 75WG|Dursban L.O.|EC No.: 220-864-4|Hilban|Lorsban 15G|Lorsban 48E|Lorsban Advanced|Megaban|Megaban 20EC|Megaban 25WP|Megaban Super|Nufos 4E|O,O-Diethyl-o-(3,5,6-trichloro-2-pyridyl)phosphorothiolate|O,O-Diethyl O-(3,5,6-trichloropyridin-2-yl) phosph…	Epi
Terbufos	Terbutifos|13071-79-9|S-((tert-Butylthio)methyl)O,O-diethylphosphorodithioate|EINECS 235-963-8|Contraven|S-[(tert-butylsulfanyl)methyl] O,O-diethyl dithiophosphate|Phosphorodithioic acid S-((tert-butylthio)methyl) O,O-diethyl ester|Counter|terbufos|EPA Pesticide Chemical Code 105001|S-tert-Butylthiomethyl-O,O-diethyldithiophosphat|Phosphorodithioic acid S-[[(1,1-dimethylethyl)thio]O,O-diethylmeth…	Epi
OCPs	OCP | OCPs | organochlorine pesticides	Epi
Aldrin	1,2,3,4,10,10-Hexachloro-1,4,4a,5,8,8a-hexachloro-1,4-endo-exo-5,8-dimethanonaphthalene|Kortofin|Aldrin[1,4,5,8-Dimethanonaphthalene, 1,2,3,4,10,10-hexachloro-1,4,4a,5,8,8a-hexahydro (1 α,4α,4aβ,5β,8β,8aβ)-]|1,4:5,8-Dimethanonaphthalene,1,2,3,4,10,10-hexachloro-1,4,4a,5,8,8a- hexahydro-(1α,4α,4aβ,5α,8α,8aβ)-|Soilgrin|Aldrosol|1,4:5,8-Dimethanonaphthalene, 1,2,3,4,10,10-hexachloro-1,4,4a,5,8,8a-he…	Epi
Heptachlor	heptacloro|1,4,5,6,7,10,10-Heptachloro-4,7,8,9-tetrahydro-4,7-methyleneindene|23720-59-4|Heptagran|Heptachlor|Heptagranox|heptachlor|RCRA waste number P059|1,4,5,6,7,8,8-Heptachloro-3a,4,7,7a-tetrahydro-4,7-endomethanoindene|Rhodiachlor|Heptachlorotetrahydro-4,7-methanoindene|1(3a),4,5,6,7,8,8-Heptachloro-3a(1),4,7,7a-tetrahydro-4,7-methanoindene|37229-06-4|Velsicol 104|1,4,5,6,7,10,10-Heptachlor…	Epi
β-Hexachlorocyclohexane	(1r,2r,3r,4r,5r,6r)-1,2,3,4,5,6-Hexachlorocyclohexane|319-85-7|beta-1,2,3,4,5,6-Hexachlorocyclohexane|beta-BHC|beta-HCH|beta-Hexachlorocyclohexane|beta-Lindane|Cyclohexane, 1,2,3,4,5,6-hexachloro-, (1alpha,2beta,3alpha,4beta,5alpha,6beta)-|(1α,2β,3α,4β,5α,6β)-1,2,3,4,5,6-Hexachlorcyclohexan|(1α,2β,3α,4β,5α,6β)-1,2,3,4,5,6-Hexachlorocyclohexane|(1α,2β,3α,4β,5α,6β)-1,2,3,4,5,6-hexaclorociclohexano|…	Epi
xenoestrogen burden	xenoestrogen burden | xenoestrogen | TEXB	Epi
Perfluorooctanesulfonic acid	1763-23-1 | 132324-11-9 | Perfluorooctanesulfonic acid | Heptadecafluorooctanesulfonic acid | 1-​Octanesulfonic acid, 1,​1,​2,​2,​3,​3,​4,​4,​5,​5,​6,​6,​7,​7,​8,​8,​8-​heptadecafluoro- | 1-Octanesulfonic acid, heptadecafluoro- | EF 101 | heptadecafluorooctane-1-sulfonic acid | heptadecafluorooctane-1-sulphonic acid | PFOS | Heptadecafluorooctane-1-sulfonic acid | 1-Octanesulfonic acid, 1,1,2,2,3…	Epi
2,3,7,8-Tetrachlorodibenzo-p-dioxin	1746-01-6 | 56795-67-6 | 2,3,7,8-Tetrachlorodibenzo-p-dioxin | Dioxin | Dioxin (herbicide contaminant) | UN 2811 | 2,3,7,8-tetraclorodibenzo[b,e][1,4]dioxin | Dibenzo[b,e][1,4]dioxin, 2,3,7,8-tetrachloro- | 2,3,7,8-TCDD | 2,3,7,8-Tetrachlordibenzo[b,e][1,4]dioxin | 2,3,7,8-Tetrachloro-1,4-dioxin | 2,3,7,8-tetrachlorodibenzo[b,e][1,4]dioxin | 2,3,7,8-Tetrachlorodibenzo-1,4-dioxin | 2,3,7,8-Tetrach…	Epi
Trichloroethylene	79-01-6 | 52037-46-4 | Trichloroethylene | TCE | TCE (chlorohydrocarbon) | Ethene, 1,​1,​2-​trichloro- | Ethylene, trichloro- | Ethene, trichloro- | 1,1,2-Trichloroethylene | Acetylene trichloride | Algylen | Anamenth | Chlorilen | Chlorylen | Densinfluat | Ethene, 1,1,2-trichloro- | Ethinyl trichloride | Ethylene trichloride | ETHYLENE, TRICHLORO- | Germalgene | LPS HDX Heavy Duty Degreaser | Na…	Epi
Dichlorodiphenyltrichloroethane	1,1'-(2,2,2-Trichloroethane-1,1-diyl)bis(4-chlorobenzene)|50-29-3|Benzene, 1,1'-(2,2,2-trichloroethylidene)bis[4-chloro-|DDT|Dichlorodiphenyltrichloroethane|p,p'-DDT|1,1,1-Trichloro-2,2-bis(4-chlorophenyl) ethane|1,1,1-Trichloro-2,2-bis(p-chlorophenyl)ethane|1,1,1-Trichloro-2,2-di(p-chlorophenyl)ethane|1,1-Bis(4-chlorophenyl)-2,2,2-trichloroethane|1,1-Bis(p-chlorophenyl)-2,2,2-trichloroethane|2,2…	Epi
Dichlorodiphenyldichloroethylene	Benzene, 1,1'-(dichloroethenylidene)bis[4-chloro-|Benzene, 1,1'-(2,2-dichloroethenylidene)bis[4-chloro-|1,1'-(2,2-Dichloroethenylidene)bis[4-chlorobenzene]|2,2-Bis(4-chlorophenyl)-1,1-dichloroethene|1,1'-(2,2-Dichloroethene-1,1-diyl)bis(4-chlorobenzene)|2,2-Bis(p-chlorphenyl)-1,1-dichlorethylen|2,2-Dichloro-1,1-bis(4-chlorophenyl)ethylene|p,p'-Dichlorodiphenyl dichloroethylene|Ethylene, 1,1-dichl…	Epi
Dioxins and dioxin-like compounds	Dioxin | dioxins | furan | furans |PCDF |PCDFs|PCDD |PCDDs| dibenzo-p-dioxins|dibenzofurans	Epi
Perfluorooctanesulfonamide	754-91-6|1,1,2,2,3,3,4,4,5,5,6,6,7,7,8,8,8-Heptadecafluorooctane-1-sulfonamide|1-​Octanesulfonamide, 1,​1,​2,​2,​3,​3,​4,​4,​5,​5,​6,​6,​7,​7,​8,​8,​8-​heptadecafluoro-|UNII-80AM718FML|Perfluorooctanesulfonamide|FOSA|Heptadecafluoroctansulfonamid|Perfluoroctylsulfonamide|1-Octanesulfonamide, 1,1,2,2,3,3,4,4,5,5,6,6,7,7,8,8,8-heptadecafluoro-|Desethylsulfluramid|AI 3-29759|heptadecafluorooctanesul…	Epi
alkylphenol	alkylphenols | alkylphenol	Epi
4,4'-Methylenebis(2-chloroaniline)	101-14-4 | 126699-69-2 | 142661-36-7 | 29371-14-0 | 51065-07-7 | 78642-65-6 | 913092-91-8 | 1899048-27-1 | 1951406-44-2 | 4,4'-Methylenebis(2-chloroaniline) | Benzenamine, 4,4'-methylenebis[2-chloro- | MOCA | Bis(4-amino-3-chlorophenyl)methane | 4,4'-Methylenebis(2-chlorobenzenamine) | MBOCA | MOCA (curing agent) | Vibracure 133 | Vibracure A 133 | 4,4'-Methylenebis(2-Chloroaniline) (MBOCA) | 2,2…	Rodent
1,2-Dibromoethane	106-93-4 | 56729-21-6 | 625084-37-9 | 8003-07-4 | 1,2-Dibromoethane | Ethylene dibromide | Ethane, 1,2-dibromo- | 1,2-DIBROMAETHAN | 1,2-Dibromethan | 1,2-dibromoetano | Aadibroom | Bromofume | Dayfum W-85 | Dowfume W 8 | Dowfume W 85 | Edabrom | Ethylene bromide | Glycol dibromide | Iscobrome D | Sanhyuum | Soilbrom | Soilfume | sym-Dibromoethane | UN 1605 | α,β-Dibromoethane | α,ω-Dibromoethane…	Rodent
1,2-Dichloroethane	107-06-2 | 52399-93-6 | 1,2-Dichloroethane | 1.2-Ethylene dichloride | Ethane, 1,2-dichloro- | Brocide | Dichlor-Mulsion | Glycol dichloride | Ethylene chloride | 1,2-Bichloroethane | 1,2-DICHLORAETHAN | 1,2-Dichlorethan | 1,2-Dichlorethane | 1,2-dicloroetano | 1,2-Ethylene dichloride | Dichloroethane, 1,2- | Dutch liquid | Ethane dichloride | ETHANE, 1,2-DICHLORO | ETHYLENE DICHLORIDE | sym-Dich…	Rodent
Acrylonitrile	107-13-1 | 1006710-56-0 | 1197872-06-2 | 1221168-60-0 | 1309882-90-3 | 29754-21-0 | 63908-52-1 | 769126-92-3 | 769134-66-9 | Acrylonitrile | 2-Propenenitrile | acrilonitrilo | ACRYLNITRIL | Acrylon | Acrylonitril | Carbacryl | Cyanoethene | Cyanoethylene | Fumigrain | NSC 6362 | PROP-2-ENENITRILE | Propenenitrile | UN 1093 | Vinyl cyanide | Prop-2-enenitrile | 2-Propenenitrile | 4-02-00-01473 | A…	Rodent
1,3-Propane sultone	1120-71-4 | 1,3-Propane sultone | Propane sultone | 1,2-Oxathiolane, 2,2-dioxide | 1, 3-Propane sultone | 1,3-Propanesultone | 1,3-propanosultona | 1,3-Propansulton | 1,3-Trimethylene sultone | 1-Propanesulfonic acid, 3-hydroxy-, γ-sultone | 3-Hydroxy-1-propanesulfonic acid sultone | 3-Hydroxy-1-propanesulfonic acid γ-sultone | NSC 42386 | Propyl sultone | γ-Propane sultone | 1,2lambda~6~-Oxathio…	Rodent
3,3'-Dimethoxybenzidine	119-90-4 | 59777-10-5 | 3,3'-Dimethoxybenzidine | o-Dianisidine | [1,1'-Biphenyl]-4,4'-diamine, 3,3'-dimethoxy- | 3,3'-Dimethoxy-[1,1'-biphenyl]-4,4'-diamine | 3,3'-Dimethoxy-4,4'-diaminodiphenyl | 3,3'-Dimethoxybenzidene | 3,3'-Dimethoxybenzidin | 3,3'-dimetoxibencidina | 4,4'-Bi-o-anisidine | 4,4'-Diamino-3,3'-dimethoxy-1,1'-biphenyl | Amacel Developed Navy SD | BENZIDINE, 3,3'-DIMETHOXY- | C.I…	Rodent
3,3'-Dimethylbenzidine	119-93-7 | 3,3'-Dimethylbenzidine | o-Tolidine | [1,1'-Biphenyl]-4,4'-diamine, 3,3'-dimethyl- | 3,3'-Dimethyl-(1,1'-biphenyl)-4,4'-diamine | 3,3'-Dimethyl-[(1,1'-biphenyl]-4,4'-diamine | 3,3'-Dimethyl-4,4'-biphenyldiamine | 3,3'-Dimethyl-4,4'-diaminobiphenyl | 3,3'-Dimethylbenzidine (o-tolidine) | 3,3'-Tolidine | 4,4'-Bi-o-toluidin | 4,4'-bi-o-toluidina | 4,4'-Bi-o-toluidine | 4,4'-Diamino-3,3'-d…	Rodent
2,4-Dinitrotoluene	121-14-2 | 2,4-Dinitrotoluene | Benzene, 1-methyl-2,4-dinitro- | 1-Methyl-2,4-dinitrobenzene | 2,4-dinitrotolueno | 2,4-Dinitrotoluol | 4-Methyl-1,3-dinitrobenzene | 6-Methyl-1,3-dinitrobenzene | Benzol, 1-methyl-2,4-dinitro- | NSC 7194 | TOLUENE, 2,4-DINITRO- | 1-Methyl-2,4-dinitrobenzene | Benzene, 1-methyl-2,4-dinitro- | EINECS 204-450-0 | NCI-C01865 | RCRA waste number U105 | UNII-6741D310ED …	Rodent
2-Amino-5-nitrothiazole	121-66-4 | 8017-93-4 | 8023-00-5 | 2-Amino-5-nitrothiazole | 5-Nitro-1,3-thiazol-2-amine | 2-Thiazolamine, 5-nitro- | 4-27-00-04675 | Amnizol soluble | BRN 0126797 | EINECS 204-490-9 | Enheptin-T | Enheptin premix | Entramin | NCI-C03065 | Nitramin IDO | 5-Nitro-2-aminothiazole | 5-Nitro-2-thiazolamine | 5-Nitro-2-thiazolylamine | USAF EK-6561 | UNII-1GR77A37Z5	Rodent
1,2-Diphenylhydrazine	122-66-7 | 1,2-Diphenylhydrazine | Hydrazobenzene | Hydrazine, 1,2-diphenyl- | Benzene, 1,1'-hydrazobis- | Diphenylhydrazine | hidrazobenceno | Hydrazobenzol | N,N'-Bianiline | N,N'-Diphenylhydrazine | NSC 3510 | 1,2-Diphenylhydrazine | Hydrazine, 1,2-diphenyl- | 4-15-00-00056 | Benzene, hydrazodi- | BRN 0639793 | (sym)-Diphenylhydrazine | EINECS 204-563-5 | 1,1'-Hydrazodibenzene | RCRA waste num…	Rodent
Technical chlordane	12789-03-6 | 52002-35-4 | Technical chlordane | Termex | Chlordane, technical | Chlor Kil | Chlorotox | Kypchlor | Octachlor | Octachlordane | Ortho-Klor | Starchlor | Unexan-Koeder | Chlordan | Caswell No. 174E | 4,7-Methanoinden, 1,2,4,5,6,7,8,9-octachloro-3a,4,7,7a-tetrahydro- | Chlordane	Rodent
2-Aminofluorene	153-78-6 | 2-Aminofluorene | 9H-Fluoren-2-amine | 2-AMINO-9H-FLUOREN | 2-FLUORENEAMINE | 2-Fluorenylamine | Fluoren-2-amine | fluoren-2-ilamina | Fluoren-2-ylamin | fluoren-2-ylamine | FLUORENE, 2-AMINO- | fluorene-2-ylamine | N-2-Fluorenylamine | NSC 12274 | NSC 26328 | 9H-Fluoren-2-amine | 9H-Fluoren-2-amine | BRN 1945861 | EINECS 205-817-8 | 2-Fluorenamine | 2-Fluroenylamine | Aminofluoren | U…	Rodent
C.I. Direct Black 38	1937-37-7 | 220970-37-6 | 61701-15-3 | C.I. Direct Black 38 | 2,7-Naphthalenedisulfonic acid, 4-amino-3-[2-[4'-[2-(2,4-diaminophenyl)diazenyl][1,1'-biphenyl]-4-yl]diazenyl]-5-hydroxy-6-(2-phenyldiazenyl)-, sodium salt (1:2) | 2,7-Naphthalenedisulfonic acid, 4-amino-3-((4'-((2,4-diaminophenyl)azo)(1,1'-biphenyl)-4-yl)azo)-5-hydroxy-6-(phenylazo)-, disodium salt | 4-Amino-3-((4'-((2,4-diaminophenyl…	Rodent
Daunorubicin	20830-81-3 | 1407-15-4 | 11006-54-5 | 11048-29-6 | 149541-57-1 | 23942-76-9 | 27576-81-4 | 28020-80-6 | Daunorubicin | Daunomycin | 5,12-Naphthacenedione, 8-acetyl-10-[(3-amino-2,3,6-trideoxy-α-L-lyxo-hexopyranosyl)oxy]-7,8,9,10-tetrahydro-6,8,11-trihydroxy-1-methoxy-, (8S,10S)- | (+)-Daunomycin | (8S-cis)-8-Acetyl-10-[(3-amino-2,3,6-trideoxy-α-l-lyxo-hexopyranosyl)oxy]-7,8,9,10-tetrahydro-6,8,11…	Rodent
Cytembena	21739-91-3 | Cytembena | Sodium (2E)-3-bromo-4-(4-methoxyphenyl)-4-oxobut-2-enoate | 2-Butenoic acid, 3-bromo-4-(4-methoxyphenyl)-4-oxo-, sodium salt, (2E)- (1:1) | (E)-3-p-Anisoyl-3-bromoacrylic acid sodium salt | 2-Butenoic acid, 3-bromo-4-(4-methoxyphenyl)-4-oxo-, sodium salt, (E)- | NCI-C50737 | Sodium (E)-beta-4-methoxybenzoyl-beta-bromoacrylate | Bromebric acid, sodium salt, (E)-isomer | So…	Rodent
Captafol	2425-06-1 | 30017-05-1 | 61913-12-0 | Captafol | 1H-Isoindole-1,3(2H)-dione, 3a,4,7,7a-tetrahydro-2-[(1,1,2,2-tetrachloroethyl)thio]- | 3a,4,7,7a-Tetrahydro-N-(1,1,2,2-tetrachloroethanesulphenyl)phthalimide | 4-Cyclohexene-1,2-dicarboximide, N-[(1,1,2,2-tetrachloroethyl)thio]- | Alfloc 7020 | Alfloc 7046 | Arborseal | Difolatan | Difolatan 4F | Difolatan 4F1 | Difolatan 80W | Difolatan BOW | Merp…	Rodent
2-Hydrazino-4-(4-nitrophenyl)thiazole	26049-70-7 | 2-Hydrazino-4-(4-nitrophenyl)thiazole | 2-Hydrazinyl-4-(4-nitrophenyl)-1,3-thiazole | Thiazole, 2-hydrazinyl-4-(4-nitrophenyl)- | 4-27-00-05963 | BRN 0230245 | 2-Hydrazino-4-(p-nitrophenyl)thiazole	Rodent
2-Hydrazino-4-(4-aminophenyl) thiazole	26049-71-8 | 2-Hydrazino-4-(4-aminophenyl) thiazole | 2-Hydrazino-4-(p-aminophenyl) thiazole | 4-(2-Hydrazinyl-1,3-thiazol-4-yl)aniline | Benzenamine, 4-(2-hydrazinyl-4-thiazolyl)- | 4-27-00-05985 | BRN 0170828 | 2-Hydrazino-4-(p-aminophenyl)thiazole | 2(3H)-Thiazolone, 4-(4-aminophenyl)-, hydrazone	Rodent
Toluene diisocyanate	26471-62-5 | 26102-02-3 | 104213-33-4 | 110681-06-6 | 1186289-23-5 | 1204229-13-9 | 1204746-08-6 | 1211316-67-4 | 1321-39-7 | 136154-22-8 | 25321-34-0 | 29033-29-2 | 50853-47-9 | 50985-24-5 | 71215-63-9 | 72214-34-7 | 80498-23-3 | 89698-92-0 | 1326716-94-2 | 1421949-89-4 | 1422250-41-6 | 1422343-79-0 | 1432062-26-4 | Toluene diisocyanate | TDI | Benzene, 1,3-diisocyanatomethyl- | TDI 80/20 | TDI …	Rodent
Chlorambucil	305-03-3 | Chlorambucil | Benzenebutanoic acid, 4-[bis(2-chloroethyl)amino]- | 4-[Bis(2-chloroethyl)amino]benzenebutanoic acid | 4-[p-[Bis(2-chloroethyl)amino]phenyl]butyric acid | Ambochlorin | Amboclorin | Butanoic acid, 4-[bis(2-chloroethyl)amino]benzene | Butyric acid, 4-[p-[bis(2-chloroethyl)amino]phenyl]- | Chloraminophene | Chlorbutin | Chlorobutine | clorambucilo | Ecloril | Leukeran | Le…	Rodent
5-Azacytidine	320-67-2 | 5-Azacytidine | 5AzaC | Azacitidina | 1,3,5-Triazin-2(1H)-one, 4-amino-1-beta-D-ribofuranosyl- | 2-(beta-D-Ribofuranosyl)-4-amino-1,3,5-triazin-2-one | s-Triazin-2(1H)-one, 4-amino-1-beta-D-ribofuranosyl- (8CI) | 1,3,5-Triazin-2(1H)-one, 4-amino-1-β-D-ribofuranosyl- | 2-(β-D-ribofurannosyl)-4-amino-1,3,5-triazine-2-one | 2-(β-D-ribofuranosil)-4-amino-1,3,5-triazin-2-ona | 2-(β-D-Ribofu…	Rodent
Pentaerythritol dibromide	3296-90-0 | Pentaerythritol dibromide | 1,3-Propanediol, 2,2-bis(bromomethyl)- | 2,2-Bis(bromomethyl)-1,3-propanediol | 1,3-Dibromo-2,2-bis(hydroxymethyl)propane | 1,3-Dibromo-2,2-dihydroxymethylpropane | FR 1138 | FR 522 | Dibromoneopentylglycol | 2,2-bis(bromomethyl)propanediol | 2,2-Bis(bromomethyl)propane-1,3-diol | 1,3-Propanediol, 2,2-bis(bromomethyl)- | 4-01-00-02554 | 2,2-Bis(2-bromomethy…	Rodent
Ifosfamide	3778-73-2 | Ifosfamide | Isophosphamide | 2H-1,3,2-Oxazaphosphorin-2-amine, N,3-bis(2-chloroethyl)tetrahydro-, 2-oxide | (.+-.)-Ifosfamide | 2H-1,3,2-Oxazaphosphorine, 3-(2-chloroethyl)-2-[(2-chloroethyl)amino]tetrahydro-, 2-oxide | 3-(2-Chloroethyl)-2-(2-chloroethylamino)tetrahydro-2H-1,3,2-oxaazaphosphorin 2-oxide | 3-(2-Chloroethyl)-2-(2-chloroethylamino)tetrahydro-2H-1,3,2-oxazaphosphorin 2-o…	Rodent
2,4-Diaminoanisole sulfate	39156-41-7 | 108066-98-4 | 2,4-Diaminoanisole sulfate | C.I. Oxidation Base 12A | Durafur Brown MN | Fouramine BA | Fourrine 76 | Fourrine SLA | Furro SLA | 4-Methoxy-1,3-benzenediamine sulfate (1:1) | 4-Methoxy-m-phenylenediamine sulfate | Nako TSA | Pelagol BA | Pelagol Grey SLA | Pelagol SLA | Renal SLA | Ursol SLA | Zoba SLE | 1,3-Benzenediamine, 4-methoxy-, sulfate (1:1) | BASF Ursol SLA | C…	Rodent
Dacarbazine	4342-03-4 | Dacarbazine | 1H-Imidazole-4-carboxamide, 5-(3,3-dimethyl-1-triazenyl)- | (Dimethyltriazeno)imidazolecarboxamide | 1H-Imidazole-4-carboxamide, 5-(3,3-dimethyl-1-triazen-1-yl)- | 1H-Imidazole-4-carboxamide, 5-[2-(dimethylamino)diazenyl]- | 4-(Dimethyltriazeno)imidazole-5-carboxamide | 4(or 5)-(3,3-Dimethyl-1-triazeno)imidazole-5(or 4)-carboxamide | 5-(3,3'-Dimethyl-1-triazeno)imidazole…	Rodent
Metronidazole	443-48-1 | 133884-00-1 | Metronidazole | 2-(2-Methyl-5-nitro-imidazol-1-yl)-ethanol | 1H-Imidazole-1-ethanol, 2-methyl-5-nitro- | 1-(2'-Hydroxyethyl)-2-methyl-5-nitroimidazole | 1-(2-Hydroxyethyl)-2-methyl-5-nitroimidazole | 1-(β-Hydroxyethyl)-2-methyl-5-nitroimidazole | 1-Hydroxyethyl-2-methyl-5-nitroimidazole | 2-Methyl-5-nitroimidazole-1-ethanol | Anagiardil | Cimetrol 500LPCI | Deflamon | Den…	Rodent
Dibromomannitol	488-41-5 | Dibromomannitol | 1,6-Dibromo-1,6-dideoxy-D-mannitol | D-Mannitol, 1,6-dibromo-1,6-dideoxy- | 3-01-00-02373 | BRN 1721919 | Dibromannit | Dibromannitol | 1,6-Dibromo-1,6-dideoxymannitol | 1,6-Dibromo-1,6-D-didesoxymannitol | 1,6-Dibromomannitol | 1,6-Dibromo-D-mannitol | EINECS 207-676-8 | Mielobromol | Myebrol | Myelobromol | NCI-C04762 | NSC-94100 | 1,6-Dideoy-1,6-dibromo-D-mannitol …	Rodent
Mitomycin C	50-07-7 | 144085-53-0 | 74349-48-7 | 7481-68-7 | Mitomycin C | Azirino[2',3':3,4]pyrrolo[1,2-a]indole-4,7-dione, 6-amino-8-[[(aminocarbonyl)oxy]methyl]-1,1a,2,8,8a,8b-hexahydro-8a-methoxy-5-methyl-, (1aS,8S,8aR,8bS)- | Ametycine | Azirino[2',3':3,4]pyrrolo[1,2-a]indole-4,7-dione, 6-amino-8-[[(aminocarbonyl)oxy]methyl]-1,1a,2,8,8a,8b-hexahydro-8a-methoxy-5-methyl-, [1aS-(1aα,8β,8aα,8bα)]- | Mitoci…	Rodent
Benzo(a)pyrene	50-32-8 | 819804-28-9 | Benzo(a)pyrene | BaP | Benzo[a]pyrene | 3,4-Benz[a]pyrene | 3,4-Benzopyrene | 3,4-Benzpyrene | 6,7-Benzopyrene | BENZ(A)PYREN | Benz(a)pyrene | Benz[a]pyrene | Benzo[d,e,f]chrysene | Benzo[def]chrysen | Benzo[def]chrysene | benzo[def]criseno | NSC 21914 | Benzo[pqr]tetraphene | Benzo[a]pyrene | Benzo(d,e,f)chrysene | 3,4-Benzo(a)pyrene | 3,4-Benz(a)pyrene | EINECS 200-028-…	Rodent
Thiotepa	52-24-4 | 639-23-6 | 85177-92-0 | 1631739-26-8 | Thiotepa | Tris(aziridinyl)-phosphine sulfide (Thio-TEPA) | 1,1',1''-Phosphorothioyltris(aziridine) | Aziridine, 1-[bis(1-aziridinyl)phosphinothioyl]- | Aziridine, 1,1',1''-phosphinothioylidynetris- | 1,1',1''-Phosphinothioylidynetrisaziridine | Girostan | N,N',N''-Triethylenethiophosphoramide | N,N',N''-Triethylenethiophosphortriamide | NCI C01649…	Rodent
Dibenz(a,h)anthracene	53-70-3 | Dibenz(a,h)anthracene | Dibenz[a,h]anthracene | 1,2:5,6-Benzanthracene | 1,2:5,6-Dibenz[a]anthracene | 1,2:5,6-Dibenzanthracen | 1,2:5,6-Dibenzanthracene | 1,2:5,6-Dibenzoanthracene | DIBENZ(A,H)ANTHRACEN | Dibenz[a,h]anthracen | Dibenzo(a,h)anthracene | Dibenzo[a,h]anthracene | dibenzo[a,h]antraceno | NSC 22433 | Benzo[k]tetraphene | Dibenz[a,h]anthracene | DB(a,h)A | 1,2,5,6-Dba | 1,2…	Rodent
1-(p-Chlorobenzoyl)-5-methoxy-2-methyl-Indole-3-acetic acid	53-86-1 | 37242-43-6 | 503560-73-4 | 91853-74-6 | 1-(p-Chlorobenzoyl)-5-methoxy-2-methyl-Indole-3-acetic acid | 1H-Indole-3-acetic acid, 1-(4-chlorobenzoyl)-5-methoxy-2-methyl- | Indole-3-acetic acid, 1-(p-chlorobenzoyl)-5-methoxy-2-methyl- | Indomethacin | [1-(4-Chlorobenzoyl)-5-methoxy-2-methyl-1H-indol-3-yl]acetic acid | 1-(4-Chlorobenzoyl)-2-methyl-5-methoxyindole-3-acetic acid | 1-(4-Chlorob…	Rodent
2-Acetylaminofluorene	53-96-3 | 2508-21-6 | 2-Acetylaminofluorene | 2-Acetamidofluorene | N-2-Acetylaminofluorene | 2-AAF | Acetamide, N-9H-fluoren-2-yl- | 2-(Acetylamino)fluorene | 2-ACETYLAMINO-9H-FLUOREN | ACETAMIDE, N-FLUOREN-2-YL | Acetamide, N-fluoren-2-yl- | N-2-Fluorenylacetamide | N-fluoren-2-ilacetamida | N-Fluoren-2-ylacetamid | N-Fluoren-2-ylacetamide | N-fluorene-2-ylacetamide | NSC 12279 | N-(9H-Fluoren-…	Rodent
Isoniazid	54-85-3 | 37271-10-6 | 41466-07-3 | 62229-51-0 | 7640-37-1 | Isoniazid | INH | 4-Pyridinecarboxylic acid, hydrazide | [(4-Pyridinylcarbonyl)oxy]hydrazine | 4-(Hydrazinocarbonyl)pyridine | 4-Pyridinecarbonylhydrazine | 4-Pyridinecarboxylic acid hydrazide | 4-Pyridinecarboxylic acid hydrazine | 4-Pyridinecarboxylic hydrazide | 4-Pyridylcarbonylhydrazide | Antimicina | Armazid | Armazide | Atcotibin…	Rodent
1,2-Dimethyl-5-nitroimidazole	551-92-8 | 1,2-Dimethyl-5-nitroimidazole | Dimetridazole | 1,2-Dimethyl-5-nitro-1H-imidazole | 1H-Imidazole, 1,2-dimethyl-5-nitro- | 5-23-05-00058 | BRN 0130665 | Caswell No. 371A | 1,2-Dimethyl-5-nitro-1H-imidazole | Dimetridazol | EINECS 209-001-2 | Emtrylvet | Emtrymix | EPA Pesticide Chemical Code 371200 | 5-Nitro-1,2-dimethylimidazole | NSC 226253 | Unizole Soluble | Dimetridazolo | Dimetrid…	Rodent
1-Nitropyrene	5522-43-0 | 1-Nitropyrene | Pyrene, 1-nitro- | 1-nitropireno | 1-Nitropyren | 3-Nitropyrene | NSC 81340 | 1-Nitropyrene | Pyrene, 1-nitro- | BRN 1882811 | EINECS 226-868-2 | UNII-TD1665I8Q4	Rodent
Glycidol	556-52-5 | 61915-27-3 | 98913-54-3 | Glycidol | Oxiranemethanol | (.+-.)-2,3-Epoxy-1-propanol | (.+-.)-Glycidol | (RS)-Glycidol | 1,2-Epoxy-3-hydroxypropane | 1-Hydroxy-2,3-epoxypropane | 1-Propanol, 2,3-epoxy- | 2-(Hydroxymethyl)oxirane | 2,3-epoxipropan-1-ol | 2,3-Epoxy-1-propanol | 2,3-Epoxypropan-1-ol | 2,3-epoxypropane-1-ol | 2,3-Epoxypropanol | 2-Oxiranemethanol | 3-Hydroxy-1,2-epoxypropane…	Rodent
Carbon tetrachloride	56-23-5 | Carbon tetrachloride | Tetrachloromethane | Methane, tetrachloro- | Tetrachloromethane | Methane, tetrachloro- | Carbona | Flukoids | Kohlenstofftetrachlorid | Necatorina | NSC 97063 | Perchloromethane | TETRACHLORKOHLENSTOFF | Tetrachlorocarbon | Tetrachlorure de carbone | tetracloruro de carbono | Tetrafinol | Tetraform | Tetrasol | UN 1846 | Univerm | Vermoestricid | Tetrachlorometha…	Rodent
3-Methylcholanthrene	56-49-5 | 345299-31-2 | 3-Methylcholanthrene | Benz[j]aceanthrylene, 1,2-dihydro-3-methyl- | 20-Methylcholanthrene | 3-Methylcholanthren | 3-metilcolantreno | Cholanthrene, 3-methyl- | Methylcholanthrene | NSC 21970 | 3-Methyl-1,2-dihydrocyclopenta[ij]tetraphene | Benz[j]aceanthrylene, 1,2-dihydro-3-methyl- | 4-05-00-02648 | BRN 1913890 | 1,2-Dihydro-3-methylbenz(j)aceanthrylene | EINECS 200-276-…	Rodent
C.I. Basic Red 9 monohydrochloride	569-61-9 | 131883-55-1 | 187112-40-9 | 70426-60-7 | C.I. Basic Red 9 monohydrochloride | p-Rosaniline.HCl | 4,4'-[(4-Iminocyclohexa-2,5-dien-1-ylidene)methylene]dianiline--hydrogen chloride (1/1) | Benzenamine, 4,4'-[(4-imino-2,5-cyclohexadien-1-ylidene)methylene]bis-, hydrochloride (1:1) | C.I. Basic Red 9, monohydrochloride | Calcozine magenta N | EINECS 209-321-2 | p-Fuchsin | Fuchsine DR-001 …	Rodent
7,12-Dimethylbenz(a)anthracene	57-97-6 | 56-56-4 | 7,12-Dimethylbenz(a)anthracene | 7,12-Dimethylbenzanthracene | DMBA | Benz[a]anthracene, 7,12-dimethyl- | 7,12-DIMETHYLBENZ(A)ANTHRACEN | 7,12-Dimethylbenz[a]anthracen | 7,12-dimethylbenz[a]anthracene | 7,12-Dimethylbenzo[a]anthracene | 7,12-dimetilbenzo[a]antraceno | 9,10-Dimethyl-1,2-benz[a]anthracene | 9,10-Dimethyl-1,2-benzanthracene | NSC 408823 | 7,12-Dimethyltetraphene …	Rodent
Nitrofurazone	59-87-0 | 60051-85-6 | 8027-71-2 | Nitrofurazone | 5-Nitro-2-furaldehyde semicarbazone | Hydrazinecarboxamide, 2-[(5-nitro-2-furanyl)methylene]- | 2-Furancarboxaldehyde, 5-nitro-,semicarbazone | Hydrazinecarboxamide, 2-[(5-nitro-2-furanyl)methylene]- | (5-Nitro-2-furfurylidenamino)urea | 1-(5-Nitro-2-furfurylidene)semicarbazide | 2-Furaldehyde, 5-nitro-, semicarbazone | 2-Furancarboxaldehyde, 5-n…	Rodent
5-Nitroacenaphthene	602-87-9 | 5-Nitroacenaphthene | Acenaphthylene, 1,2-dihydro-5-nitro- | 5-Nitro-1,2-dihydroacenaphthylene | Acenaphthylene, 1,2-dihydro-5-nitro- | 4-05-00-01840 | BRN 1876864 | 1,2-Dihydro-5-nitro-acenaphthylene | EINECS 210-025-0 | NCI-C01967 | 5-Nitroacenaphthylene | 5-Nitroacenapthene | 5-Nitronaphthalene | 5-Nitronaphthalene ethylene | NSC 1312 | NSC 22421 | UNII-F023F6C79X	Rodent
2-Nitrofluorene	607-57-8 | 2-Nitrofluorene | 9H-Fluorene, 2-nitro- | 2-Nitro-9H-fluorene | 9H-Fluorene, 2-nitro- | 4-05-00-02149 | BRN 1877983 | EINECS 210-138-5 | Fluorene, 2-nitro- | NSC 5182 | UNII-191LL4U4GZ | NF | Nitrofluorene	Rodent
Niridazole	61-57-4 | Niridazole | 1-(5-Nitro-1,3-thiazol-2-yl)imidazolidin-2-one | 2-Imidazolidinone, 1-(5-nitro-2-thiazolyl)- | Ambilhar | BA 32644 Ciba | BRN 0665338 | Ciba 32644-Ba | EINECS 200-512-6 | Nitrothiamidazol | Nitrothiamidazole | Nitrothiazol | Nitrothiazole | 1-(5-Nitro-2-thiazolyl)-2-imidazolidinone | 1-(5-Nitro-2-thiazolyl)-2-imidazolinone | 1-(5-Nitro-2-thiazolyl)-2-oxotetrahydroimidazole …	Rodent
2-Aminoanthracene	613-13-8 | 2-Aminoanthracene | Anthracen-2-amine | 2-Anthracenamine | 2-Anthracenamide | BRN 2209414 | EINECS 210-330-9 | NSC 400535 | UNII-8240818JGU | 2-Anthramine | 2-anthracenamine | 2-anthracylamine | 2-anthrylamine | beta-aminoanthracene | anthracen-2-amine	Rodent
Phenacetin	62-44-2 | Phenacetin | p-Acetophenetidide | Acetamide, N-(4-ethoxyphenyl)- | 4-(Acetylamino)phenetole | 4'-Ethoxyacetanilide | 4-Ethoxyacetanilide | ACETANILIDE, 4-ETHOXY- | Aceto-4-phenetidine | ACETOPHENETIDIN | Acetophenetidine | Acetophenetin | Acetphenetidin | fenacetina | Fenidina | N-(4-Ethoxyphenyl)acetamide | N-Acetyl-4-ethoxyaniline | N-Acetyl-p-ethoxyaniline | N-Acetyl-p-phenetidine | …	Rodent
Ethyl methanesulfonate	62-50-0 | 101946-08-1 | Ethyl methanesulfonate | EMS | Methanesulfonic acid, ethyl ester | Ethyl mesylate | Ethyl methane sulfonate | ethyl methanesulphonate | Ethylmethansulfonat | metanosulfonato de etilo | Methanesulfonate d'ethyle | Methanesulfonic acid ethyl ester | METHANSULFONSAEURE-AETHYLESTER | METHYLSULFONATE, ETHYL | NSC 26805 | O-Ethyl methylsulfonate | Ethyl methanesulfonate | Methan…	Rodent
Dichlorvos	62-73-7 | 11095-17-3 | 11096-21-2 | 11111-31-2 | 11126-72-0 | 116788-91-1 | 12772-40-6 | 55819-32-4 | 62139-95-1 | 62655-59-8 | 8023-22-1 | 8072-21-7 | 8072-39-7 | 8076-16-2 | 95828-55-0 | Dichlorvos | Phosphoric acid, 2,2-dichloroethenyl dimethyl ester | DDVP | Vapona | 2,2-Dichloroethenyl dimethyl phosphate | 2,2-Dichlorovinyl dimethyl phosphate | Atgard V | Bibesol | Brevinyl | Brevinyl E 50 |…	Rodent
2-Methylaniline hydrochloride	636-21-5 | 2-Methylaniline hydrochloride | o-Toluidine hydrochloride | Benzenamine, 2-methyl-, hydrochloride (1:1) | 2-Methylaniline--hydrogen chloride (1/1) | Benzenamine, 2-methyl-, hydrochloride (1:1) | 1-Amino-2-methylbenzene hydrochloride | 2-Amino-1-methylbenzene hydrochloride | o-Aminotoluene hydrochloride | 2-Aminotoluene hydrochloride | Benzene, 2-methyl-, hydrochloride | EINECS 211-252-…	Rodent
C.I. Acid Red 114	6459-94-5 | 471258-22-7 | C.I. Acid Red 114 | C.I. Acid Red 114, disodium salt | 1,3-Naphthalenedisulfonic acid, 8-[2-[3,3'-dimethyl-4'-[2-[4-[[(4-methylphenyl)sulfonyl]oxy]phenyl]diazenyl][1,1'-biphenyl]-4-yl]diazenyl]-7-hydroxy-, sodium salt (1:2) | 1,3-Naphthalenedisulfonic acid, 8-((3,3'-dimethyl-4'-((4-(((4-methylphenyl)sulfonyl)oxy)phenyl)azo)(1,1'-biphenyl)-4-yl)azo)-7-hydroxy-, disodium s…	Rodent
Uracil mustard	66-75-1 | Uracil mustard | 2,4(1H,3H)-Pyrimidinedione, 5-[bis(2-chloroethyl)amino]- | 2,4-(1H,3H)-Pyrimidinedione, 5-[bis(2-chloroethyl)amino]- | 2,6-Dihydroxy-5-bis[2-chloroethyl]aminopyrimidine | 5-[Bis(2-chloroethyl)amino]uracil | 5-[Di(β-chloroethyl)amino]uracil | 5-N,N-Bis(2-chloroethyl)aminouracil | Aminouracil mustard | Chlorethaminacil | Demethyldopan | Desmethyldopan | NCI C04820 | Nordo…	Rodent
Nitrofurantoin	67-20-9 | Nitrofurantoin | 2,4-Imidazolidinedione, 1-[[(5-nitro-2-furanyl)methylene]amino]- | 1-(5-Nitro-2-furfurylidenamino)hydantoin | 1-(5-Nitro-2-furfurylideneamino)hydantoin | 1-[(5-Nitrofurfurylidene)amino]hydantoin | 5-Nitrofurantoin | Berkfurin | Chemiofuran | Cyantin | Furachel | Furadantin | Furadantine MC | Furadantoin | Furadoin | Furadoine | Furadonin | Furadonine | Furadontin | Fura…	Rodent
N-Nitroso-N-methylurea	684-93-5 | 126742-50-5 | 820-60-0 | N-Nitroso-N-methylurea | NMU | Urea, N-methyl-N-nitroso- | 1-Methyl-1-nitrosoharnstoff | 1-methyl-1-nitrosourea | 1-Methyl-1-nitrosouree | 1-metil-1-nitrosourea | 1-Nitroso-1-methylurea | Methylnitrosourea | Nitrosomethylurea | N-METHYL-N-NITROSO-HARNSTOFF | N-Methyl-N-nitrosourea | N-Nitroso-N-methylcarbamide | NSC 23909 | Urea, 1-methyl-1-nitroso- | N-Methyl-…	Rodent
Dichloromethane	75-09-2 | Dichloromethane | Methane, dichloro- | Methylene chloride | Aerothene MM | Cloruro de Metileno | Dichlormethan | Dichoromethane | diclorometano | Metaclen | Methane dichloride | METHYLENE DICHLORIDE | Narkotil | NSC 406122 | Solaesthin | Soleana VDA | Solmethine | UN 1593 | UN 1912 | Dichloromethane | Methane, dichloro- | 4-01-00-00035 | BRN 1730800 | Caswell No. 568 | EINECS 200-838-9 …	Rodent and Epi
1,1-Dichloroethylene	75-35-4 | 1,1-Dichloroethylene | Vinylidene chloride | Ethene, 1,1-dichloro- | 1,1-DICHLORAETHEN | 1,1-Dichlorethylen | 1,1-Dichloroethene | 1,1-dicloroetileno | Diofan A 565S | Ethene, 1,1-dichloro | Ethylene, 1,1-dichloro- | Iso-dichloroethylene | UN 1303 | Vinylidene dichloride | 1,1-Dichloroethene | Ethene, 1,1-dichloro- | asym-Dichloroethylene | as-Dichloroethylene | EINECS 200-864-0 | NCI-C…	Rodent
Propyleneimine	75-55-8 | 18961-44-9 | 18961-45-0 | 59204-10-3 | Propyleneimine | Propylenimine | Aziridine, 2-methyl- | 2-Methylaziridine | Aziridine, 2-methyl- | 5-20-01-00150 | BRN 0102386 | EINECS 200-878-7 | 2-Methylazacyclopropane | Methylaziridine | Methylethylenimine | 2-Methylethylenimine | NSC 20655 | Propylene imine | 1,2-Propyleneimine | 1,2-Propylenimine | RCRA waste number P067 | Propilenimina | UN…	Rodent
1-Ethyl-1-nitrosourea	759-73-9 | 2151-05-5 | 1-Ethyl-1-nitrosourea | ENU | Urea, N-ethyl-N-nitroso- | N-AETHYL-N-NITROSO-HARNSTOFF | N-Ethyl-N-nitrosoharnstoff | N-ethyl-N-nitrosourea | N-Ethyl-N-nitrosouree | N-etil-N-nitrosourea | N-Nitroso-N-ethylurea | NSC 45403 | Urea, 1-ethyl-1-nitroso- | N-Ethyl-N-nitrosourea | Urea, N-ethyl-N-nitroso- | 3-04-00-00233 | BRN 1761174 | Carbamide, N-ethyl-N-nitroso- | EINECS 212-0…	Rodent
2-Amino-3-methyl-3H-imidazo[4,5-f]quinoline	76180-96-6 | 2-Amino-3-methyl-3H-imidazo[4,5-f]quinoline | 2-Amino-3-methylimidazo(4,5-f)-quinoline | 3-Methyl-3H-imidazo(4,5-f)quinolin-2-amine | IQ | 3H-​Imidazo[4,​5-​f]​quinolin-​2-​amine, 3-​methyl- | 3-Methyl-3H-imidazo[4,5-f]quinolin-2-amine | 3H-Imidazo[4,5-f]quinolin-2-amine, 3-methyl- | BRN 5014055 | UNII-30GL3D3T0G | 3-methyl-3H-imidazo[4,5-f]quinolin-2-amine	Rodent
3-Chloro-4-(dichloromethyl)-5-hydroxy-2(5H)-furanone	77439-76-0 | 3-Chloro-4-(dichloromethyl)-5-hydroxy-2(5H)-furanone | MX | 3-Chloro-4-(dichloromethyl)-5-hydroxyfuran-2(5H)-one | 2(5H)-Furanone, 3-chloro-4-(dichloromethyl)-5-hydroxy- | BRN 3606116 | 3-Chloro-4-dichloromethyl-5-hydroxy-2-furanone | 3-Chloro-4-dichloromethyl-5-hydroxy-2(5H)-furanone | Chloro(dichloromethyl)-5-hydroxy-2(5H)-furanone | Mutagen X	Rodent
1,2-Dichloropropane	78-87-5 | 26198-63-0 | 1,2-Dichloropropane | Propane, 1,2-dichloro- | propylene dichloride | 1,2-Dichlorpropan | 1,2-dicloropropano | NSC 1237 | Propylene chloride | 1,2-Dichloropropane | Propane, 1,2-dichloro- | 3-01-00-00225 | BRN 1718880 | Caswell No. 324 | alpha,beta-Dichloropropane | EINECS 201-152-2 | EPA Pesticide Chemical Code 029002 | NCI-C55141 | alpha,beta-Propylene dichloride | RCRA w…	Rodent
3,3'-Dichlorobenzidine	91-94-1 | 3,3'-Dichlorobenzidine | [1,1'-Biphenyl]-4,4'-diamine, 3,3'-dichloro- | 3,3'-Dichloro[1,1'-biphenyl]-4,4'-diamine | [1,1'-Biphenyl]-4,4'-diamine, 3,3'-dichloro- | BRN 2108022 | Curithane C126 | 4,4'-Diamino-3,3'-dichlorobiphenyl | 4,4'-Diamino-3,3'-dichlorodiphenyl | o,o'-Dichlorobenzidine | Dichlorobenzidine base | 3,3'-Dichlorobenzidine base | 3,3'-Dichloro-(1,1'-biphenyl)-4,4'-diamin…	Rodent
4-Biphenylamine	92-67-1 | 4-Biphenylamine | 4-Aminobiphenyl | 4-Aminodiphenyl | [1,1'-Biphenyl]-4-amine | (1,1'-Biphenyl-4-yl)amine | 4-Amino Difenilo | 4-Amino-1,1'-biphenyl | 4-BIPHENYLAMIN | 4-Biphenylylamine | 4-Phenylaniline | 4-Phenylbenzenamine | Aminobiphenyl, 4- | bifenil-4-ilamina | BIPHENYL, 4-AMINE- | Biphenyl-4-ylamin | Biphenyl-4-ylamine | biphenyle-4-ylamine | NSC 7660 | p-Aminobiphenyl | p-Aminod…	Rodent
Benzidine	92-87-5 | 46310-07-0 | 56481-94-8 | Benzidine | 4-(4-Aminophenyl)aniline | [1,1'-Biphenyl]-4,4'-diamine | (1,1'-Biphenyl)-4,4'-diamine | 4,4'-Bianiline | 4,4'-Biphenyldiamine | 4,4'-Diamino-1,1'-biphenyl | 4,4'-Diaminobiphenyl | 4,4'-Diaminodiphenyl | 4,4'-Diphenylenediamine | 4'-Amino-[1,1'-biphenyl]-4-ylamine | bencidina | Benzidin | C.I. Azoic Diazo Component 112 | Fast Corinth Base B | NSC 14…	Rodent
Sulfallate	95-06-7 | Sulfallate | 2-Chloroprop-2-en-1-yl diethylcarbamodithioate | Carbamodithioic acid, N,N-diethyl-, 2-chloro-2-propen-1-yl ester | BRN 1772271 | Caswell No. 180 | Chlorallyl diethyldithiocarbamate | 2-Chlorallyl diethyldithiocarbamate | 2-Chloroallyl diethyldithiocarbamate | 2-Chloroallyl N,N-diethyldithiocarbamate | 2-Chloro-2-propene-1-thiol diethyldithiocarbamate | 2-Chloro-2-propenyl …	Rodent
2,4-Diaminotoluene	95-80-7 | 12236-56-5 | 85898-88-0 | 2,4-Diaminotoluene | 2,4-toluene diamine | 1,3-Benzenediamine, 4-methyl- | 1,3-Diamino-4-methylbenzene | 2,4-Diamino-1-methylbenzene | 2,4-DIAMINOTOLUOL | 2,4-Toluenediamine | 2,4-Tolylenediamine | 4-Methyl-1,3-benzenediamine | 4-Methyl-1,3-phenylenediamine | 4-Methyl-m-phenylendiamin | 4-Methyl-m-phenylenediamine | 4-metil-m-fenilendiamina | Brown for Fur T | …	Rodent
1,2-Dibromo-3-chloropropane	96-12-8 | 105567-86-0 | 1,2-Dibromo-3-chloropropane | DBCP | OS 1897 | Nemagon 20 | Propane, 1,2-dibromo-3-chloro- | 1,2-Dibrom-3-chlorpropan | 1,2-DIBROM-3-CHLOR-PROPAN | 1,2-dibromo-3-cloropropano | 1-Chloro-2,3-dibromopropane | 3-Chloro-1,2-dibromopropane | Dibromochloropropane | Fumazone | Nemafume | Nemagon | Nemagon 20G | Nemagon Soil Fumigant | Nemapaz | Nemazon | NSC 1512 | UN 2872 | 1,2-…	Rodent
2,3-Dibromopropanol	96-13-9 | 116499-75-3 | 204570-16-1 | 2,3-Dibromopropanol | 2,3-Dibromo-1-propanol | 1-Propanol, 2,3-dibromo- | 2,3-Dibromopropan-1-ol | 1-Propanol, 2,3-dibromo- | BRN 1719127 | Brominex 257 | Dibromopropanol | 1,2-Dibromopropan-3-ol | 2,3-Dibromopropyl alcohol | EINECS 202-480-9 | Ethoxylated hydantoin glycol dicocoate | NCI-C55436 | NSC 6203	Rodent
1,2,3-Trichloropropane	96-18-4 | 1,2,3-Trichloropropane | Propane, 1,2,3-trichloro- | 1,2,3-Trichloropropane | Propane, 1,2,3-trichloro- | Allyl trichloride | BRN 1732068 | EINECS 202-486-1 | Glycerol trichlorohydrin | Glyceryl trichlorohydrin | NCI-C60220 | NSC 35403 | Trichlorohydrin | Trichloropropane | UNII-3MJ7QCK0Z0	Rodent
o-Aminoazotoluene	97-56-3 | 28676-13-3 | o-Aminoazotoluene | C.I. Solvent yellow 3 | 2-Amino-5-azotoluene | Benzenamine, 2-methyl-4-[2-(2-methylphenyl)diazenyl]- | 2-Methyl-4-[(2-methylphenyl)diazenyl]aniline | Benzenamine, 2-methyl-4-[2-(2-methylphenyl)diazenyl]- | C.I. 11160B | 4-16-00-00528 | 4'-Amino-2:3'-azotoluene | o-Aminoazotoluol | BRN 0745567 | CI Solvent Yellow 3 | Fast Garnet GBC Base | Fast Oil Yellow…	Rodent
Styrene	100-42-5 | 79637-11-9 | 1161074-30-1 | 1198090-46-8 | 1453489-93-4 | Styrene | Ethenylbenzene | Phenylethylene | Vinylbenzene | Benzene, ethenyl- | Benzene ethenyl | Benzene,ethenyl- | Benzene,ethenyl.. | Cinnamene | estireno | Fenil etileno | NSC 62785 | Phenethylene | Phenylethene | Stypol 040-0165 | STYRENE MONOMER | Styrole | Styrolene | Styropol SO | UN 2055 | VINYL BENZENE, PHENYLETHYLENE |…	Rodent and Epi
Simazine	122-34-9 | 11141-20-1 | 119603-94-0 | 12764-71-5 | 39291-64-0 | Simazine | 1,3,5-Triazine-2,4-diamine, 6-chloro-N,N'-diethyl- | Princep | 1,3,5-Triazine-2,4-diamine, 6-chloro-N2,N4-diethyl- | 2,4-Bis(ethylamino)-6-chloro-s-triazine | 2,4-Di(ethylamino)-6-chloro-1,3,5-triazine | 2-Chloro-4,6-bis(ethylamino)-1,3,5-triazine | 2-Chloro-4,6-bis(ethylamino)-s-triazine | 2-Chloro-4,6-bis(ethylamino)-sym…	Rodent
1,4-Dioxane	123-91-1 | 28347-88-8 | 28347-91-3 | 39449-24-6 | 54841-74-6 | 1,4-Dioxane | 1,4-Diethylene dioxide | 1,4-Diethyleneoxide | 1,4-Dioxacyclohexane | 1,4-dioxanne | 1,4-dioxano | 1,4-Dioxin, tetrahydro- | Diethylene dioxide | DIETHYLENE ETHER | DIETHYLENE OXIDE | DIOXANE | Dioxane, 1,4- | DIOXANE, PARA- | Dioxano | Dioxyethylene ether | NSC 8728 | p-Dioxan | P-DIOXANE | UN 1165 | 1,4-Dioxane | 1,4-D…	Rodent
Griseofulvin	126-07-8 | 3426-54-8 | 8027-03-0 | 8055-10-5 | 11103-62-1 | 24659-79-8 | Griseofulvin | griseofulvin | GRISEOFULVIN POWDER | (2S-trans)-7-chloro-2,3-dihydro-2',4,6-trimethoxy-6'-methylbenzofuran-2-spiro-cyclohex-2'-ene-3,4'-dione | (1'S,6'R)-7-Chloro-2',4,6-trimethoxy-6'-methylspiro[benzofuran-2(3H),1'-[2]cyclohexene]-3,4'-dione | Gricin | Grysio | Poncyl | Spiro[benzofuran-2(3H),1'-[2]cyclohexen…	Rodent
Leucomalachite green	129-73-7 | Leucomalachite green | Benzenamine, 4,4'-(phenylmethylene)bis[N,N-dimethyl- | 4,4'-(Phenylmethylene)bis(N,N-dimethylaniline) | Benzenamine, 4,4'-(phenylmethylene)bis[N,N-dimethyl- | C.I. Basic Green 4, leuco base | 4-13-00-00481 | Aniline, 4,4'-benzylidenebis(N,N-dimethyl- | 4,4'-Benzylidene bis(N,N-dimethylaniline) | p,p'-Benzylidenebis(N,N-dimethylaniline) | Bis(4,4'-(dimethylamino)p…	Rodent
Atrazine	1912-24-9 | 11121-31-6 | 12040-45-8 | 12797-72-7 | 39400-72-1 | 69771-31-9 | 93616-39-8 | Atrazine | 1,3,5-Triazine-2,4-diamine, 6-chloro-N-ethyl-N'-(1-methylethyl)- | 1,3,5-Triazine-2,4-diamine, 6-chloro-N2-ethyl-N4-(1-methylethyl)- | 1-Chloro-3-ethylamino-5-isopropylamino-2,4,6-triazine | 2-Chloro-4-(ethylamino)-6-(2-propylamino)-s-triazine | 2-Chloro-4-(ethylamino)-6-(isopropylamino)-s-triazin…	Rodent
Procarbazine hydrochloride	366-70-1 | Procarbazine hydrochloride | 4-[(2-Methylhydrazinyl)methyl]-N-(propan-2-yl)benzamide--hydrogen chloride (1/1) | Benzamide, N-(1-methylethyl)-4-[(2-methylhydrazinyl)methyl]-, hydrochloride (1:1) | EINECS 206-678-6 | Ibenzmethyzin hydrochloride | Ibenzmethyzine hydrochloride | 1-(p-Isopropylcarbamoylbenzyl)-2-methylhydrazine hydrochloride | 2-(p-(Isopropylcarbamoyl)benzyl)-1-methylhydraz…	Rodent
Estriol	50-27-1 | Estriol | E3 | Estra-1,3,5(10)-triene-3,16,17-triol, (16α,17β)- | 1,3,5 (10)-Estratriene-3, 16α, 17β-triol | 13β-Methyl-1,3,5(10)-gonatriene-3,16α,17β-triol | 16α,17β-Estriol | 16α-Estriol | 16α-Hydroxyestradiol | 3,16α,17β-Estriol | 3,16α,17β-Trihydroxyestra-1,3,5(10)-triene | Aacifemine | Colpogyn | Destriol | ESTRA-1,3,5(10)-TRIENE-3,16α,17β-TRIOL | Estratriol | Estriel | Follicular …	Rodent
17beta-Estradiol	50-28-2 | 873662-39-6 | 1050677-52-5 | 1206475-11-7 | 17beta-Estradiol | Estradiol | Oestradiol | Dihydrofolliculin | beta-Estradiol | Estra-1,3,5(10)-triene-3,17-diol | Estra-1,3,5(10)-triene-3,17-diol (17β)- | (+)-3,17β-Estradiol | 13β-Methyl-1,3,5(10)-gonatriene-3,17β-ol | 17β-Estradiol | 17β-Oestradiol | 3,17-Epidihydroxyestratriene | 3,17β-Dihydroxyestra-1,3,5(10)-triene | 3,17β-Estradiol | …	Rodent
Reserpine	50-55-5 | 1407-38-1 | 141099-49-2 | 8048-25-7 | Reserpine | 3-beta,20-alpha-Yohimban-16-beta-carboxylic acid, 18-beta-hydroxy-11,17-alpha-dimethoxy-, methyl ester, 3,4,5-trimethoxybenzoate (ester) | Reserpin | Yohimban-16-carboxylic acid, 11,17-dimethoxy-18-[(3,4,5-trimethoxybenzoyl)oxy]-, methyl ester, (3.beta.,16.beta.,17.alpha.,18.beta.,20.alpha.)- | Yohimban-16-carboxylic acid, 11,17-dimethox…	Rodent
Urethane	51-79-6 | 121382-27-2 | Urethane | Ethyl carbamate | Carbamic acid, ethyl ester | Carbamic acid ethyl ester | CARBAMINSAEURE-AETHYLESTER | Ethyl aminoformate | Ethyl urethane | Ethylurethane | Leucethane | NSC 746 | O-Ethylurethane | Pracarbamine | uretano | Urethan | Ethyl carbamate | Carbamic acid, ethyl ester | U-Compound | EINECS 200-123-1 | Estane 5703 | Ethyl urethan | Ethylcarbamate | Ethy…	Rodent
Fenvalerate	51630-58-1 | 131641-62-8 | Fenvalerate | Benzeneacetic acid, 4-​chloro-​α-​(1-​methylethyl)​-​, cyano(3-​phenoxyphenyl)​methyl ester | Cyano(3-phenoxyphenyl)methyl 4-chloro-α-(1-methylethyl)benzeneacetate | α-Cyano-3-phenoxybenzyl α-(4-chlorophenyl)isovalerate | α-Cyano-3-phenoxybenzyl-2-(4-chlorophenyl)-3-methylbutyrate | Agrofen | AI3-29235 | Belmark | BRN 2025982 | Caswell No. 077A | CCRIS 311…	Rodent
2-Chloroacetophenone	532-27-4 | 2-Chloroacetophenone | CN | Chloroacetophenone | 2-Chloro-1-phenyl-ethanone | Ethanone, 2-chloro-1-phenyl- | (2-Chloro-1-oxoethyl)benzene | (Chloroacetyl)benzene | 1-Phenyl-2-chloro-1-ethanone | 2-Chloracetophenon | 2-Chloro-1-phenyl-1-ethanone | 2-Chloro-1-phenylethanone | 2-cloroacetofenona | Acetophenone, 2-chloro- | ACETOPHENONE, CHLORO- | Acetophenone, α-chloro- | Agent CNB | Agen…	Rodent
Furosemide	54-31-9 | Furosemide | Benzoic acid, 5-(aminosulfonyl)-4-chloro-2-((2-furanylmethyl)amino)- | Anthranilic acid, 4-chloro-N-furfuryl-5-sulfamoyl- | 2-Furfurylamino-4-chloro-5-sulfamoylbenzoic acid | 4-Chloro-N-(2-furylmethyl)-5-sulfamoylanthranilic acid | 4-Chloro-N-furfuryl-5-sulfamoylanthranilic acid | 4-Chloro-N-furfuryl-5-sulfamylanthranilic acid | 5-(Aminosulfamyl)-4-chloro-2-[(2-furanylmethy…	Rodent
Diethylstilbestrol	56-53-1 | 8026-45-7 | 8028-09-9 | 8030-34-0 | 8049-42-1 | 8053-00-7 | Diethylstilbestrol | DES | Phenol, 4,4'-[(1E)-1,2-diethyl-1,2-ethenediyl]bis- | (E)-3,4-Bis(4-hydroxyphenyl)-3-hexene | (E)-4,4'-(1,2-Diethyl-1,2-ethenediyl)bisphenol | (E)-Diethylstilbestrol | 4,4'-Dihydroxydiethylstilbene | 4,4'-Dihydroxy-α,β-diethylstilbene | 4,4'-Stilbenediol, α,α'-diethyl-, (E)- | 4,4'-Stilbenediol, α,α'-d…	Rodent
17alpha-Ethinylestradiol	57-63-6 | 1050678-65-3 | 406932-93-2 | 77538-56-8 | 17alpha-Ethinylestradiol | EE | EE2 | Ethinyl estradiol | 19-​Norpregna-​1,​3,​5(10)​-​trien-​20-​yne-​3,​17-​diol, (17α)​- | 19-Norpregna-1,3,5(10)-trien-20-yne-3,17-diol, (17.alpha.)- | 19-Norpregna-1,3,5(10)-trien-20-yne-3,17-diol, (17alpha)- | 19-Norpregna-1,3,5(10)-trien-20-yne-3,17-diol, (17α)- | (17α)-19-Norpregna-1,3,5(10)-trien-20-yne-3…	Rodent
Progesterone	57-83-0 | 257630-50-5 | 753497-20-0 | 8012-32-6 | 8023-13-0 | 2051138-40-8 | Progesterone | Pregn-​4-​ene-​3,​20-​dione | Progesterone | Agolutin | Bio-luton | Corlutin | Corlutina | Corluvite | Corporin | Corpus luteum hormone | Crinone | Cyclogest | Duraprogen | Endometrin | Flavolutan | Fologenon | Gesterol | Gestiron | Gestone | Gestormone | Gestron | Glanducorpin | Gynlutin | Gynolutone | Ho…	Rodent
Norethindrone	68-22-4 | Norethindrone | 19-Norpregn-4-en-20-yn-3-one, 17-hydroxy-, (17α)- | (17α)-17-Hydroxy-19-Norpregn-4-en-20-yn-3-one | 17-Hydroxy-19-nor-17α-pregn-4-en-20 yn-3-one | 17-Hydroxy-19-nor-17α-pregn-4-en-20-yn-3-one | 17α-Ethinyl-17β-hydroxy-Δ4-estren-3-one | 17α-Ethinyl-19-nortestosterone | 17α-Ethinylestr-4-en-17β-ol-3-one | 17α-Ethynyl-17-hydroxy-4-estrene-3-one | 17α-Ethynyl-17-hydroxyest-4…	Rodent
Norethynodrel	68-23-5 | Norethynodrel | 17-Hydroxy-17alpha-19-norpregn-5(10)-en-20-yn-3-one | Estr-5(10)-en-3-one, 17-ethynyl-17-hydroxy-, (17beta)- | BRN 2389771 | EINECS 200-682-1 | Estr-5(10)-en-3-one, 17alpha-ethynyl-17-hydroxy- | 17-Ethinyl-5(10)-estraeneolone | 17alpha-Ethinyl-5(10)estraen-17beta-ol-3-one | 17alpha-Ethinyl-5,10-estrenolone | 17-alpha-Ethinyl-5,10-estrenolone | 17alpha-Ethinyl-17beta-hydr…	Rodent
Benzene	71-43-2 | 1053658-43-7 | 174973-66-1 | 54682-86-9 | Benzene | [6]Annulene | 1,3,5-Cyclohexatriene | Benceno | benceno, puro | Benzole | Coal naphtha | Cyclohexatriene | NSC 67315 | Phenyl hydride | Pyrobenzol | Pyrobenzole | UN 1114 | Benzene | Benzene | (6)Annulene | Benzin (Obs.) | Benzine (Obs.) | Caswell No. 077 | EINECS 200-753-7 | EPA Pesticide Chemical Code 008801 | Motor benzol | NCI-C552…	Rodent and Epi
Medroxyprogesterone acetate	71-58-9 | Medroxyprogesterone acetate | Medroxyprogesterone 17-acetate | Lutoral | depo-subQ provera 104 | 6a-methyl-17a-hydroxyprogesterone acetate | Pregn-4-ene-3,20-dione, 17-(acetyloxy)-6-methyl-, (6.alpha.)- | Pregn-4-ene-3,20-dione, 17-(acetyloxy)-6-methyl-, (6alpha)- | Amen | Aragest 5 | (6α)-17-(Acetyloxy)-6-methylpregn-4-ene-3,20-dione | Cycrin | Hysron | Prempack C | medroxyprogesterone…	Rodent
Mestranol	72-33-3 | Mestranol | 19-Norpregna-1,3,5(10)-trien-20-yn-17-ol, 3-methoxy-, (17α)- | (17α)-3-Methoxy-19-norpregna-1,3,5-(10)-trien-20-yn-17-ol | 17-Ethynyl-3-methoxy-1,3,5(10)-estratrien-17β-o1 | 17-Ethynyl-3-methoxyestra-1,3,5(10)-trien-17β-ol | 17-Ethynylestradiol 3-methyl ether | 17α-Ethinylestradiol 3-methyl ether | 17α-Ethynyl-3-methoxy-1,3,5(10)-estratrien-17β-ol | 17α-Ethynyl-3-methoxy-17β…	Rodent
1,1-Dichloroethane	75-34-3 | 1,1-Dichloroethane | Ethane, 1,1-dichloro- | 1,1-DICHLORAETHAN | 1,1-Dichlorethan | 1,1-dicloroetano | 1,1-Ethylene dichloride | Dichloromethylmethane | Ethylene DI-Chloride | ETHYLIDENE CHLORIDE | Ethylidene dichloride | UN 2362 | 1,1-Dichloroethane | Ethane, 1,1-dichloro- | Chlorinated hydrochloric ether | 1,1-Dichlorethane | alpha,alpha-Dichloroethane | EINECS 200-863-5 | 1,1-Ethylid…	Rodent
Nitromethane	75-52-5 | 104306-48-1 | Nitromethane | Methane, nitro- | Methane, nitro | Nitrocarbol | nitrometano | Nitromethan | NITROMETHANE, INHIBITED | NSC 428 | UN 1261 | Nitromethane | Methane, nitro- | EINECS 200-876-6 | Nitrometan | UNII-RU5WG8C3F4 | CH3NO2 | MeNO2	Rodent
Isoprene	78-79-5 | 78006-92-5 | 823271-95-0 | Isoprene | 1,3-Butadiene, 2-methyl- | 2-Methyl-1,3-butadiene | 2-Methylbutadiene | 3-Methyl-1,3-butadiene | BUTA-1,3-DIENE, 2-METHYL- | Isopentadiene | Isopren | isopreno | NSC 9237 | UN 1218 | β-Methylbivinyl | 2-Methylbuta-1,3-diene | 1,3-Butadiene, 2-methyl- | EINECS 201-143-3 | UNII-0A62964IBU | 2-methylbuta-1,3-diene | 2-methyldivinyl | CH2=C(CH3)CH=CH2 |…	Rodent
Acrylamide	79-06-1 | 1198293-68-3 | Acrylamide | 2-Propenamide | 2-Propene amide | acrilamida | Acrylamid | Acrylamide monomer | Acrylic acid amide | Acrylic amide | Bio-Acrylamide 50 | Ethylenecarboxamide | NSC 7785 | Propenamide | UN 2074 | UN3426 | Vinyl amide | Prop-2-enamide | 2-Propenamide | Acrylagel | Amresco Acryl-40 | BRN 0605349 | EINECS 201-173-7 | Optimum | Propeneamide | Propenoic acid amide |…	Rodent and Epi
4,4'-Diamino-3,3'-dimethyldiphenylmethane	838-88-0 | 54649-88-6 | 4,4'-Diamino-3,3'-dimethyldiphenylmethane | 4,4'-Methylenebis(2-methylaniline) | Benzenamine, 4,4'-methylenebis[2-methyl- | o-Toluidine,4,4'-methylenedi- | 4,4'-Methylenebis(2-methylaniline) | Benzenamine, 4,4'-methylenebis[2-methyl- | 3-13-00-00496 | Bis(4-amino-3-methylphenyl)methane | Bis(3-methyl-4-aminophenyl)methane | BRN 0398069 | 4,4'-Diamino-3,3'-dimethyldiphenylm…	Rodent
2-Nitrotoluene	88-72-2 | 57158-05-1 | 2-Nitrotoluene | o-Nitrotoluene | o-NT | Benzene, 1-methyl-2-nitro- | 1-Methyl-2-nitrobenzene | 2-Methyl-1-nitrobenzene | 2-Methylnitrobenzene | 2-nitrotolueno | 2-Nitrotoluol | Benzene, 1-methyl-2-nitro | NSC 9577 | o-Methylnitrobenzene | o-Mononitrotoluene | TOLUENE, 2-NITRO- | Toluene, o-nitro- | 1-Methyl-2-nitrobenzene | Benzene, 1-methyl-2-nitro- | EINECS 201-853-3 | U…	Rodent
Methyleugenol	93-15-2 | Methyleugenol | Benzene, 1,2-dimethoxy-4-(2-propenyl)- | 4-Allyl-1,2-dimethoxybenzene | 1-(3,4-Dimethoxyphenyl)-2-propene | 1,2-Dimethoxy-4-(2-propenyl)benzene | 1,2-Dimethoxy-4-allylbenzene | 1,3,4-Eugenol methyl ether | 1-Allyl-3,4-dimethoxybenzene | 3-(3,4-Dimethoxyphenyl)propene | 3,4-Dimethoxy-1-(2-propenyl)benzene | 3,4-Dimethoxyallylbenzene | 4-alilveratrol | 4-ALLYL-1,2-DIMETHOX…	Rodent
Nitrobenzene	98-95-3 | Nitrobenzene | Benzene, nitro- | BENZENE, NITRO | Essence of Mirbane | Essence of Myrbane | Mirbane oil | MONONITROBENZENE | nitrobenceno | Nitrobenzol | NSC 9573 | Oil of Mirbane | Oil of Myrbane | UN 1662 | Nitrobenzene | Benzene, nitro- | Caswell No. 600 | EINECS 202-716-0 | EPA Pesticide Chemical Code 056501 | NCI-C60082 | p-Nitrobenzene | RCRA waste number U169 | Nitrobenzeen | Nit…	Rodent
Indium phosphide	22398-80-7 | 1018852-66-8 | 1312-40-9 | 312691-22-8 | 664330-95-4 | 99658-38-5 | Indium phosphide | Indium phosphide | Indium phosphide (InP) | Indium phosphide, | fosfuro de indio | Indium monophosphide | Indiumphosphid | Phosphure d'indium | EINECS 244-959-5 | UNII-SD36LG60G1 | Indium(III) phosphide	Rodent
Ethynodiol diacetate	297-76-7 | Ethynodiol diacetate | 19-Norpregn-4-en-20-yne-3,17-diol, diacetate, (3β,17α)- | 17-Ethynyl-19-norandrost-4-ene-3β,17β-diol diacetate | 17α-Ethynyl-4-estren-3β,17-diol diacetate | 17α-Ethynyl-4-estrene-3β,17β-diacetate | 17α-Ethynyl-4-estrene-3β,17β-diol diacetate | 19-Nor-17α-pregn-4-en-20-yne-3β,17-diol, diacetate | 19-Norpregn-4-en-20-yne-3,17-diol, 3,17-diacetate, (3β,17α)- | 3β,17…	Rodent
Methylhydrazine sulfate	302-15-8 | Methylhydrazine sulfate | Hydrazine, methyl-, sulfate (1:1) | Methylhydrazinium sulphate | Sulfuric acid--methylhydrazine (1/1) | Hydrazine, methyl-, sulfate (1:1) | EINECS 206-115-4 | Methylhydrazine monosulfate | Methylhydrazine sulfate (1:1) | NSC 3802 | UNII-U13CU6GG8E	Rodent
Chlormadinone acetate	302-22-7 | Chlormadinone acetate | Pregna-4,6-diene-3,20-dione, 17-(acetyloxy)-6-chloro- | 17-Acetoxy-6-chloro-6-dehydroprogesterone | 17-Acetoxy-6-chloropregna-4,6-diene-3,20-dione | 17α-Acetoxy-6-chloro-4,6-pregnadiene-3,20-dione | 17α-Acetoxy-6-chloro-6,7-dehydroprogesterone | 6-Chloro-17-acetoxy-4,6-pregnadiene-3,20-dione | 6-Chloro-17-hydroxypregna-4,6-diene-3,20-dione acetate | 6-Chloro-17α…	Rodent
N-(2-Fluorenyl)-2,2,2-trifluoroacetamide	363-17-7 | N-(2-Fluorenyl)-2,2,2-trifluoroacetamide | N-(9H-Fluoren-2-yl)-2,2,2-trifluoroacetamide | Acetamide, N-9H-fluoren-2-yl-2,2,2-trifluoro- | BRN 2814131 | N-Fluoren-2-yl-2,2,2-trifluoroacetamide | NSC 12283 | 2-Trifluoroacetylaminofluorene | 2,2,2-Trifluoro-N-(fluoren-2-yl)acetamide	Rodent
2-Amino-5-(5-nitro-2-furyl)-1,3,4-oxadiazole	3775-55-1 | 2-Amino-5-(5-nitro-2-furyl)-1,3,4-oxadiazole | 5-(5-Nitrofuran-2-yl)-1,3,4-oxadiazol-2-amine | 1,3,4-Oxadiazol-2-amine, 5-(5-nitro-2-furanyl)-	Rodent
FD&C Green No. 1	4680-78-8 | 260057-95-2 | FD&C Green No. 1 | C.I. Acid Green 3 | A.F. Green No. 1 | Acid Green | Acid Green B | Acid Green S | Acid Green 2G | Acid Green 3 | Acid Leather Green F | Acid Leather Green 3G | Acidal Green G | Acilan Green B | Amacid Green B | Brilliant Green 3EMBL | Bucacid Guinea Green BA | Calcocid Green G | CI Acid Green 3, sodium salt | Fenazo Green L | Guinea Green | Guinea Gree…	Rodent
Lynestrenol	52-76-6 | 60416-16-2 | Lynestrenol | 17alpha-19-Norpregn-4-en-20-yn-17-ol | Estr-4-en-17-ol, 17-ethynyl-, (17beta)- | 3-Desoxynorlutin | EINECS 200-151-4 | Endometril | Estr-4-en-17beta-ol, 17-ethynyl- | Ethinyl oestrenol | Ethinylestrenol | delta4-17alpha-Ethinylestren-17beta-ol | 17-alpha-Ethinyl-17-beta-hydroxyestr-4-ene | 17-alpha-Ethinyl-17-beta-hydroxyoestr-4-ene | Ethinyloestranol | 17-alp…	Rodent
Estrone	53-16-7 | 37242-41-4 | Estrone | Estra-1,3,5(10)-trien-17-one, 3-hydroxy- | (+)-Estrone | 1,3,5(10)-Estratrien-3-ol-17-one | 3-Hydroxy-17-keto-estra-1,3,5-triene | 3-Hydroxyestra-1,3,5(10)-trien-17-one | 3-Hydroxyestra-1,3,5(10)-triene-17-one | 3-Hydroxyoestra-1,3,5(10)-trien-17-one | Aquacrine | Crinovaryl | Cristallovar | Crystogen | Destrone | Disynformon | Endofolliculina | estrona | Estrovar…	Rodent
Testosterone	58-22-0 | 1050678-68-6 | Testosterone | beta testosterone | T | Androst-4-en-3-one, 17-hydroxy-, (17.beta.)- | Androst-4-en-3-one, 17-hydroxy-, (17beta)- | Androst-4-en-3-one, 17-hydroxy-, (17β)- | (+)-Testosterone | 17β-Hydroxyandrost-4-en-3-one | 17β-Hydroxyandrost-4-ene-3-one | 17β-Hydroxy-Δ4-androsten-3-one | 17β-Testosterone | 4-Androsten-3-one-17β-ol | Androderm | AndroGel | Androlin | Andr…	Rodent
2-Methoxy-3-aminodibenzofuran	5834-17-3 | 2-Methoxy-3-aminodibenzofuran | 2-Methoxydibenzo[b,d]furan-3-amine | 3-Dibenzofuranamine, 2-methoxy- | 4-18-00-07352 | 3-Amino-2-methoxydibenzofuran | BRN 0176944 | 2-Amino-3-methoxydiphenylenoxyd | UNII-36C8S7H3NZ	Rodent
Megestrol acetate	595-33-5 | Megestrol acetate | Pregna-4,6-diene-3,20-dione, 17-(acetyloxy)-6-methyl- | 17-acetate de 17-hydroxy-6-methylpregna-4,6-diene-3,20-dione | 17-acetato de 17-hidroxi-6-metilpregna-4,6-dieno-3,20-diona | 17-Acetoxy-6-methylpregna-4,6-diene-3,20-dione | 17-Hydroxy-6-methylpregna-4,6-dien-3,20-dion-17-acetat | 17-hydroxy-6-methylpregna-4,6-diene-3,20-dione 17-acetate | 17-Hydroxy-6-methylpr…	Rodent
Hydroxyprogesterone caproate	630-56-8 | Hydroxyprogesterone caproate | 17alpha-Hydroxyprogesterone hexanoate | 3,20-Dioxopregn-4-en-17-yl hexanoate | Hexanoic acid, 3,20-dioxopregn-4-en-17-yl ester | Corlutin L.A. | Delalutin | Depo-Proluton | Duraluton | EINECS 211-138-8 | Estralutin | 17-alpha-Hexanoyloxypregn-4-ene-3,20-dione | Hormofort | 17-alpha-Hydroxy progesterone n-caproate | 17-Hydroxypregn-4-ene-3,20-dione hexanoa…	Rodent
5-Nitro-o-anisidine	99-59-2 | 52756-54-4 | 5-Nitro-o-anisidine | 5-Nitro-o-anisidine | Benzenamine, 2-methoxy-5-nitro- | 2-Methoxy-5-nitroaniline | 2-Methoxy-5-nitroaniline | Benzenamine, 2-methoxy-5-nitro- | C.I. Azoic Diazo Component 13 | 2-Amino-1-methoxy-4-nitrobenzene | 3-Amino-4-methoxynitrobenzene | Aniline, 2-methoxy-5-nitro- | o-Anisidine nitrate | Azoamine Scarlet | Azogene ecarlate R | Azoic Diazo Compone…	Rodent
2-Amino-1methyl-6-phenylimidazo [4,5-b]pyridine	105650-23-5 | 150244-56-7 | 2-Amino-1methyl-6-phenylimidazo [4,5-b]pyridine | PhIP | 1H-Imidazo[4,5-b]pyridin-2-amine, 1-methyl-6-phenyl- | 2-Amino-1-methyl-6-phenyl-1H-imidazo[4,5-b]pyridine | 2-Amino-1-methyl-6-phenylimidazo[4,5-b]pyridine | 1-Methyl-6-phenyl-1H-imidazo[4,5-b]pyridin-2-amine | 1H-Imidazo[4,5-b]pyridin-2-amine, 1-methyl-6-phenyl- | BRN 5951264 | 1H-Imidazo(4,5-b)pyridine, 2-amin…	Rodent
1-Amyl-1-nitrosourea	10589-74-9 | 1-Amyl-1-nitrosourea | N-Nitroso-N-pentylurea | Urea, N-nitroso-N-pentyl- | n-Amylnitrosourea | BRN 2962875 | Nitroso-n-amylurea | Pentylnitrosourea | n-Pentylnitrosourea | Urea, 1-nitroso-1-pentyl- | Urea, N-pentylnitroso-	Rodent
1,3-Butadiene	106-99-0 | 1213224-27-1 | 130983-70-9 | 183592-61-2 | 1,3-Butadiene | 1,3 Butadieno | 1,3-BUTADIEN | 2-Butene-1,4-diyl | Biethylene | Bivinyl | Buta-1,3-dien | Buta-1,3-diene | buta-1,3-dieno | BUTADIENE | BUTADIENE RUBBER | Butadiene-1,3 | Butadieno | Divinyl | Erythrene | UN 1010 | Vinylethylene | α,γ-Butadiene | Buta-1,3-diene | 1,3-Butadiene | Butadiene monomer | Butadiene-1,3-uninhibited | E…	Rodent and Epi
Chloroprene	126-99-8 | 184963-09-5 | Chloroprene | 1,3-Butadiene, 2-chloro- | 2-Chloro-1,3-butadiene | 1,3-Butadiene,2-chloro- | 2-Chlorbuta-1,3-dien | 2-Chlorobuta-1,3-diene | 2-Chlorobutadiene | 2-clorobuta-1,3-dieno | BUTA-1,3-DIENE, 2-CHLORO- | CHLOROPREN | NSC 18589 | UN 1991 | β-Chloroprene | 2-Chlorobuta-1,3-diene | 1,3-Butadiene, 2-chloro- | Chlorobutadiene | EINECS 204-818-0 | Neoprene | 2-Chloor-1,…	Rodent
anti-Benzo(a)chrysene-11,12-diol-13,14-epoxide	132832-26-9 | anti-Benzo(a)chrysene-11,12-diol-13,14-epoxide | Piceno[13,14-b]oxirene-1,2-diol | Piceno[13,14-b]oxirene-1,2-diol | anti-r-11,t-12-Dihydroxy-t-13,14-oxy-11,12,13,14-tetrahydrobenzo(g)chrysene	Rodent
2',3-Dimethyl-4-aminobiphenyl	13394-86-0 | 2',3-Dimethyl-4-aminobiphenyl | 2',3-Dimethyl[1,1'-biphenyl]-4-amine | [1,1'-Biphenyl]-4-amine, 2',3-dimethyl- | 4-12-00-03329 | (m,o'-Bitolyl)-4-amine | BRN 2936819 | 2',3-Dimethyl-4-amino-1,1'-biphenyl | 3,2'-Dimethyl-4-aminodiphenyl | 3,2'-Dimethyl-4-biphenylamine	Rodent
1-(2-Hydroxyethyl)-1-nitrosourea	13743-07-2 | 1-(2-Hydroxyethyl)-1-nitrosourea | N-(2-Hydroxyethyl)-N-nitrosourea | Urea, N-(2-hydroxyethyl)-N-nitroso- | BRN 2246260 | Hydroxyethylnitrosourea | N-Hydroxyethyl-N-nitrosourea | 2-Hydroxyethylnitrosourea | N-Nitrosohydroxyethylurea | 1-Nitroso-1-(2-hydroxyethyl)urea | Nitroso-2-hydroxyethylurea	Rodent
Dimethylaminoethylnitrosoethylurea, nitrite salt	142713-78-8 | Dimethylaminoethylnitrosoethylurea, nitrite salt | 1-[2-(Dimethylamino)ethyl]-N-ethyl-2-oxohydrazine-1-carboxamidium nitrite | Urea, N-[2-(dimethylamino)ethyl]-N'-ethyl-N-nitroso-, nirite (1:1)	Rodent
Benzyl Violet 4B	1694-09-3 | 1265631-68-2 | 856587-22-9 | Benzyl Violet 4B | FD & C violet No. 1 | C.I. Acid Violet 49 | 11386 Violet | FD and C Violet No. 1 | Benzenemethanaminium, N-(4-((4-(dimethylamino)phenyl)(4-(ethyl((3-sulfophenyl)methyl)amino)phenyl)methylene)-2,5-cyclohexadien-1-ylidene)-N-ethyl-3-sulfo-, hydroxide, inner salt, sodium salt | Ammonium, (4-(p-(dimethylamino)-alpha-(p-(ethyl(m-sulfobenzyl)a…	Rodent
Dibenzo[a,l]pyrene	191-30-0 | Dibenzo[a,l]pyrene | Naphtho[1,2,3,4-pqr]tetraphene | Dibenzo[def,p]chrysene | BA 51-090462 | BRN 2054068 | Dibenzo(a,d)pyrene | 1,2,3,4-Dibenzpyrene | EINECS 205-886-4 | NSC 90324 | UNII-G3X629VE4A | 1,2,9,10-Dibenzopyrene | 1,2:3,4-Dibenzopyrene | 1,2:9,10-Dibenzopyrene | 2,3:4,5-Dibenzopyrene | 4,5,6,7-Dibenzpyrene | DBP | Db(a,l)p | Dibenzo(d,e,f,p)chrysene | Dibenzo[def,p]chrysene	Rodent
4-Methyl-1-[(5-nitrofurfurylidene)amino]-2-imidazolidinone	21638-36-8 | 4-Methyl-1-[(5-nitrofurfurylidene)amino]-2-imidazolidinone | 4-Methyl-1-{(E)-[(5-nitrofuran-2-yl)methylidene]amino}imidazolidin-2-one | 2-Imidazolidinone, 4-methyl-1-[[(1E)-(5-nitro-2-furanyl)methylene]amino]- | (+-)-4-Methyl-1-((5-nitrofurfurylidene)amino)-2-imidazolidinone | Nifurimid | Nifurimide | 4-Methyl-1-((5-nitrofurfurylidene)amino)-2-imidazolidinone | Nifurimida | UNII-NII0…	Rodent
Doxorubicin	23214-92-8 | Doxorubicin | DOX | Adriamycin | 5,12-Naphthacenedione, 10-[(3-amino-2,3,6-trideoxy-α-L-lyxo-hexopyranosyl)oxy]-7,8,9,10-tetrahydro-6,8,11-trihydroxy-8-(hydroxyacetyl)-1-methoxy-, (8S,10S)- | 14-Hydroxydaunomycin | 5,12-Naphthacenedione, 10-[(3-amino-2,3,6-trideoxy-α-L-lyxo-hexopyranosyl)oxy]-7,8,9,10-tetrahydro-6,8,11-trihydroxy-8-(2-hydroxyacetyl)-1-methoxy-, (8S,10S)- | 5,12-Napht…	Rodent
N-(4-(5-Nitro-2-furyl)-2-thiazolyl)formamide	24554-26-5 | N-(4-(5-Nitro-2-furyl)-2-thiazolyl)formamide | N-[4-(5-Nitrofuran-2-yl)-1,3-thiazol-2-yl]formamide | Formamide, N-[4-(5-nitro-2-furanyl)-2-thiazolyl]- | 2-Formylamino-4-(5-nitro-2-furyl)thiazole | NSC 155010 | N-(4-(5-Nitro-2-furyl)-2-thiazolyl)formamid | N-((4-(5-Nitro-2-furyl)-2-tiazolyl))formamide | UNII-7N99PZG62O	Rodent
2-(2,2-Dimethylhydrazino)-4-(5-nitro-2-furyl)thiazole	26049-69-4 | 2-(2,2-Dimethylhydrazino)-4-(5-nitro-2-furyl)thiazole | 2-(2,2-Dimethylhydrazinyl)-4-(5-nitrofuran-2-yl)-1,3-thiazole | Thiazole, 2-(2,2-dimethylhydrazinyl)-4-(5-nitro-2-furanyl)- | BRN 0544225 | 4-(5-Nitro-2-furanyl)-2-thiazolone dimethylhydrazone | Thiazole, 2-(2,2-dimethylhydrazino)-4-(5-nitro-2-furanyl)-	Rodent
Hydrazine	302-01-2 | 119775-10-9 | 31886-26-7 | 75013-58-0 | 78206-91-4 | Hydrazine | Diamine | Hidracina | hidrazina | Hydrazin | Levoxine | Nitrogen hydride | Oxytreat 35 | UN 2029 | UN 2030 | Hydrazine | Hydrazine | EINECS 206-114-9 | Hydrazine, anhydrous | Hydrazine base | RCRA waste number U133 | Hydrazyna | UNII-27RFH0GB4R | H2NNH2 | N2H4	Rodent
4-Bis(2-hydroxyethyl)amino-2-(5-nitro-2-thienyl)quinazoline	33372-39-3 | 4-Bis(2-hydroxyethyl)amino-2-(5-nitro-2-thienyl)quinazoline | 2,2'-{[2-(5-Nitrothiophen-2-yl)quinazolin-4-yl]azanediyl}di(ethan-1-ol) | Ethanol, 2,2'-[[2-(5-nitro-2-thienyl)-4-quinazolinyl]imino]bis- | BRN 0852831 | 2,2'-(2-(5-Nitro-2-thienyl)-4-quinazolinyl)iminobis(ethanol)	Rodent
Formic acid 2-[4-(5-nitro-2-furyl)-2-thiazolyl]hydrazide	3570-75-0 | Formic acid 2-[4-(5-nitro-2-furyl)-2-thiazolyl]hydrazide | N'-[4-(5-Nitrofuran-2-yl)-1,3-thiazol-2-yl]formohydrazide | Thiazole, 2-(2-formylhydrazinyl)-4-(5-nitro-2-furanyl)- | BRN 0551526 | Formic acid 2-(4-(5-nitro-2-furyl)-2-thiazolyl)hydrazide | Formic 2-(4-(5-nitrofuryl)-2-thiazolyl)hydrazide | 2-(2-Formylhydrazino)-4-(5-nitro-2-furyl)thiazole | Nifurthiazol | NSC-525334 | Nifurt…	Rodent
AF-2	3688-53-7 | AF-2 | (2Z)-2-(Furan-2-yl)-3-(5-nitrofuran-2-yl)prop-2-enamide | 2-Furanacetamide, alpha-[(5-nitro-2-furanyl)methylene]-, (alphaZ)- | 2-Furanacrylamide, alpha-2-furyl-5-nitro- | Furylamide | alpha-2-Furyl-5-nitro-2-furanacrylamide | 2-(2-Furyl)-3-(5-nitrofuryl)acrylamide | 2-(Furyl)-3-(5-nitro-2-furyl)acrylamide | 2-(2-Furyl)-3-(5-nitro-2-furyl)acrylic acid amide | alpha-(Furyl)-beta-…	Rodent
4-Acetylaminobiphenyl	4075-79-0 | 4-Acetylaminobiphenyl | N-([1,1'-Biphenyl]-4-yl)acetamide | Acetamide, N-[1,1'-biphenyl]-4-yl- | 4-12-00-03248 | 4-Acetamidobiphenyl | Acetanilide, p-phenyl- | N-Acetoxy-4-aminobiphenyl | N-Acetyl-4-aminobiphenyl | Biphenyl, 4-acetamido | N-4-Biphenylacetamide | 4-Biphenylacetamide | 4-Biphenylacetylamide | N-(4-Biphenylyl)acetamide | BRN 2097736 | NSC 227192 | NSC 3134 | NSC 65931 | …	Rodent
2,2,2-Trifluoro-N-[4-(5-nitro-2-furyl)-2-thiazolyl]acetamide	42011-48-3 | 2,2,2-Trifluoro-N-[4-(5-nitro-2-furyl)-2-thiazolyl]acetamide | 2,2,2-Trifluoro-N-[4-(5-nitrofuran-2-yl)-1,3-thiazol-2-yl]acetamide | Acetamide, 2,2,2-trifluoro-N-[4-(5-nitro-2-furanyl)-2-thiazolyl]- | N-(4-(5-Nitro-2-furyl)-2-thiazolyl)-2,2,2-trifluoroacetamide | 2-(2,2,2-Trifluoroacetamido)-4-(5-nitro-2-furyl)thiazole | 2,2,2-Trifluoro-N-(4-(5-nitro-2-furanyl)-2-thiazolyl)-acetamide	Rodent
1,8-Dinitropyrene	42397-65-9 | 1,8-Dinitropyrene | 1,8-Dinitropyrene | Pyrene, 1,8-dinitro- | BRN 3413165 | UNII-51U7E9MW6I	Rodent
Cyclophosphamide	50-18-0 | 60007-95-6 | 75526-90-8 | Cyclophosphamide | 2H-1,3,2-Oxazaphosphorin-2-amine, N,N-bis(2-chloroethyl)tetrahydro-, 2-oxide | (.+-.)-Cyclophosphamide | (RS)-Cyclophosphamide | 2-[Bis(2-chloroethyl)amino]tetrahydro-2H-1,3,2-oxazaphosphorin 2-oxide | 2H-1,3,2-Oxazaphosphorin, 2-amine, N,N-bis((2-chloroethyl)tetrahydro-, 2-oxide | 2H-1,3,2-Oxazaphosphorin-2-amine, N,N-bis(2-chloroethyl)tetra…	Rodent
Amsacrine	51264-14-3 | Amsacrine | AMSA, M- | Methanesulfonamide, N-[4-(9-acridinylamino)-3-methoxyphenyl]- | 4'-(9-Acridinylamino)methanesulfon-m-anisidide | Acridinylanisidide | Amerkin | Amsacrin | amsacrina | Amsidil | Amsidine | Amsidyl | Lamasine | m-Amsacrine | Methanesulfonamide, N-(4-(9-acridinylamino)-3-methoxyphenyl)- | N-[4-(9-Acridinylamino)-3-methoxyphenyl]methanesulfonamide | NSC 156303 | NS…	Rodent
N-Hydroxy-2-acetylaminofluorene	53-95-2 | N-Hydroxy-2-acetylaminofluorene | N-(9H-Fluoren-2-yl)-N-hydroxyacetamide | Acetamide, N-9H-fluoren-2-yl-N-hydroxy- | Acetamide, N-hydroxy-N-(2-fluorenyl)- | N-Acetyl-N-2-fluorenylhydroxylamine | 2-(N-Acetylhydroxylamino)fluorene | BRN 2654276 | N-2-Fluorenyl-N-hydroxyacetamide | N-9H-Fluoren-2-yl-N-hydroxyacetamide | N-Hydroxy acetylaminofluorene | N-Hydroxy-aaf | N-Hydroxy-2-acetaminof…	Rodent
N-[4-(5-Nitro-2-furyl)-2-thiazolyl]acetamide	531-82-8 | N-[4-(5-Nitro-2-furyl)-2-thiazolyl]acetamide | Furium | Acetamide, N-[4-(5-nitro-2-furyl)-2-thiazolyl]- | Bactofuril | NFTA | N-[4-(5-Nitrofuran-2-yl)-1,3-thiazol-2-yl]acetamide | Acetamide, N-[4-(5-nitro-2-furanyl)-2-thiazolyl]- | 2-Acetamido-4-(5-nitro-2-furyl)thiazole | 2-Acetamino-4-(5-nitro-2-furyl)thiazole | 2-Acetylamino-4-(5-nitro-2-furyl)thiazole | BRN 0544226 | Furathiazole |…	Rodent
4-(5-Nitro-2-furyl)thiazole	53757-28-1 | 4-(5-Nitro-2-furyl)thiazole | 4-(5-Nitrofuran-2-yl)-1,3-thiazole | Thiazole, 4-(5-nitro-2-furanyl)- | BRN 1076064 | 4-(5-Nitro-2-furanyl)thiazole | Thiazole, 4-(5-nitro-2-furanyl)-	Rodent
1-[(5-Nitrofurfurylidene)amino]-2-imidazolidinone	555-84-0 | 1-[(5-Nitrofurfurylidene)amino]-2-imidazolidinone | 1-{(E)-[(5-Nitrofuran-2-yl)methylidene]amino}imidazolidin-2-one | 2-Imidazolidinone, 1-[[(1E)-(5-nitro-2-furanyl)methylene]amino]- | BRN 0384793 | 2-Imidazolidinone, 1-(5-nitrofurfurylideneamino)- | Nifuraden | Nifuradene | Nifuradine | 1-((5-Nitrofurfurilidene)amino)-2-imidazolidinone | N-(5-Nitro-2-furfurylideneamino)-2-imidazoaidin…	Rodent
4-Nitropyrene	57835-92-4 | 4-Nitropyrene | 4-Nitropyrene | Pyrene, 4-nitro- | BRN 1979733 | UNII-XOT1408EDI	Rodent
Benzo(a)pyrene diolepoxide 1	58917-67-2 | Benzo(a)pyrene diolepoxide 1 | BDPE | (+- )-anti-benzo[a]pyrene-7,8-diol-9,10-epoxide | 7,8,8a,9a-Tetrahydrobenzo[1,12]tetrapheno[10,11-b]oxirene-7,8-diol | Benzo[10,11]chryseno[3,4-b]oxirene-7,8-diol, 7,8,8a,9a-tetrahydro- | (+/-)-Anti-benzo(a)pyrenediol epoxide | anti-Benzo(a)pyrene-diolepoxide | anti-Benzo(a)pyrene-7,8-diol-9,10-oxide | (+-)-anti-BPDE | anti-BP-diolepoxide | (+/-)…	Rodent
Carboxymethylnitrosourea	60391-92-6 | Carboxymethylnitrosourea | [Carbamoyl(nitroso)amino]acetic acid | Acetic acid, 2-[(aminocarbonyl)nitrosoamino]- | N-(Aminocarbonyl)-N-nitroglycine | Nitroso hydantoic acid | Nitrosohydantoic acid | Urea, 1-(carboxymethyl)-1-nitroso-	Rodent
N,N'-Diacetylbenzidine	613-35-4 | N,N'-Diacetylbenzidine | Acetamide, N,N'-[1,1'-biphenyl]-4,4'-diylbis- | N,N'-([1,1'-Biphenyl]-4,4'-diyl)diacetamide | Acetamide, N,N'-[1,1'-biphenyl]-4,4'-diylbis- | 4-13-00-00373 | Acetamide, N,N'-4,4'-biphenylylenebis- | Benzidine, N,N'-diacetyl- | Biphenyl, 4,4'-diacetamido- | N,N'-(1,1'-Biphenyl)-4,4'-diylbis-acetamide | N,N'-(1,1'-Biphenyl)-4,4'-diylbis-acetamide 4',4'''-biacetan…	Rodent
Trp-P-2	62450-07-1 | Trp-P-2 | 1-Methyl-5H-pyrido[4,3-b]indol-3-amine | 5H-Pyrido[4,3-b]indol-3-amine, 1-methyl- | 3-Amino-1-methyl-gamma-carboline | BRN 0647116 | 1-Methyl-3-amino-5H-pyrido(4,3-b)indole | Tryptophan P2 | Tryptophan pyrolysis product ii | Trytophan pyrolysate 2 | Tryptophan-P-2 | UNII-775UJ9HCTR | 3-Amino-1-methyl-5H-pyrido[4,3-b]indole	Rodent
4,6-Diamino-2-(5-nitro-2-furyl)-s-triazine	720-69-4 | 4,6-Diamino-2-(5-nitro-2-furyl)-s-triazine | 6-(5-Nitrofuran-2-yl)-1,3,5-triazine-2,4-diamine | 1,3,5-Triazine-2,4-diamine, 6-(5-nitro-2-furanyl)- | BRN 0251037 | 6-(5-Nitro-2-furanyl)-1,3,5-triazine-2,4-diamine | NSC 14430 | 1,3,5-Triazine-2,4-diamine, 6-(5-nitro-2-furyl)-	Rodent
6-Nitrochrysene	7496-02-8 | 6-Nitrochrysene | 6-Nitrochrysene | Chrysene, 6-nitro- | 3-05-00-02383 | BRN 2134652 | NSC 407609 | UNII-82ZK83O33Y	Rodent
Vinyl chloride	75-01-4 | 1187028-37-0 | Vinyl chloride | Ethene, chloro- | 1-Chloroethene | 1-Chloroethylene | Chlorethylen | Chloroethene | Chloroethylene | cloroetileno | Cloruro de Vinilo | ETHYLENE, CHLORO- | MONOCHLOROETHYLENE | UN 1086 | Vinyl C monomer | Vinyl chloride monomer | VINYLCHLORID | Chloroethene | Ethene, chloro- | 4-01-00-00700 | BRN 1731576 | Chlorethene | Chlorethylene | EINECS 200-831-0 | …	Rodent and Epi
Ethylene oxide	75-21-8 | 142175-32-4 | 184288-32-2 | 19034-08-3 | 37341-05-2 | 436859-78-8 | 99932-75-9 | Ethylene oxide | Oxirane | Emulsifier-Ethylene oxide | 1,2-Epoxyethane | AETHYLENOXID | Ciba-Geigy 9138 | Dihydrooxirene | Dimethylene oxide | Epoxyethane | Ethene oxide | Ethylene oxide-ionene copolymer | Ethyleneoxy | Ethylenoxid | Mirror Ox | Naphthalene, 1,2,3,4-tetrahydro-1,1,6-trimethyl-, polymer with…	Rodent and Epi
1,2-Propylene oxide	75-56-9 | 16033-71-9 | 1,2-Propylene oxide | 1,2-Epoxypropane | Oxirane, methyl- | (.+-.)-1,2-Epoxypropane | (.+-.)-2-Methyloxirane | (.+-.)-Epoxypropane | (.+-.)-Methyloxirane | (.+-.)-Propylene oxide | 2,3-Epoxypropane | DL-1,2-Epoxypropane | dl-Propylene oxide | Epihydrin | Epoxypropane | Methyl ethylene oxide | Methyl oxirane | Methyloxacyclopropane | Methyloxiran | Methyloxirane | methyloxir…	Rodent
1,3-Dinitropyrene	75321-20-9 | 1,3-Dinitropyrene | 1,3-Dinitropyrene | Pyrene, 1,3-dinitro- | BRN 5292115	Rodent
MeIQ	77094-11-2 | MeIQ | 3,4-Dimethyl-3H-imidazo[4,5-f]quinolin-2-amine | 3H-Imidazo[4,5-f]quinolin-2-amine, 3,4-dimethyl- | BRN 5039094 | 3,4-Dimethyl-3H-imidazo(4,5-f)quinolin-2-amine | Methyl IQ | Methyl-IQ | UNII-G2Q7M1P33X | 2-Amino-3,4-dimethylimidazo[4,5-f]quinoline	Rodent
Oxiran-2-yl hydrogen carbonimidate	82617-23-0 | Oxiran-2-yl hydrogen carbonimidate | Oxiran-2-yl hydrogen carbonimidate | Methanol, 1-imino-1-(oxiranyloxy)-	Rodent
4-aminostilbene	834-24-2 | 4-aminostilbene | 4-(2-Phenylethenyl)aniline | Benzenamine, 4-(2-phenylethenyl)-	Rodent
N-Butyl-N-nitrosourea	869-01-2 | N-Butyl-N-nitrosourea | N-n-Butyl-N-nitrosourea | N-Butyl-N-nitrosourea | Urea, N-butyl-N-nitroso- | BRN 1768951 | Butylnitrosourea | n-Butylnitrosourea | 1-Butyl-nitrosourea | 1-Butyl-1-nitrosourea | Nitrosobutylurea | 1-Nitroso-1-butylurea | NSC 45639 | Urea, N-butyl-N-nitroso- | Butylnitrosoharnstoff | UNII-77IB43T49K	Rodent
Z-Ethyl-O,N,N-azoxyethane	16301-26-1 | Z-Ethyl-O,N,N-azoxyethane | [(Z)-Ethyl-ONN-azoxy]ethane | Azane, ethyl(ethylazanylidene)oxido-, (Z)- | Ethane, azoxy- | Azoxyaethan | UNII-1LMS2J3E46	Rodent
Ochratoxin A	303-47-9 | Ochratoxin A | OTA | L-Phenylalanine, N-[[(3R)-5-chloro-3,4-dihydro-8-hydroxy-3-methyl-1-oxo-1H-2-benzopyran-7-yl]carbonyl]- | (R)-N-((5-Chlor-3,4-dihydro-8-hydroxy-3-methyl-1-oxo-1H-benzo[c]pyran-7-yl)carbonyl)-3-phenylalanin | (R)-N-((5-chloro-3,4-dihydro-8-hydroxy-3-methyl-1-oxo-1H-benzo[c]pyran-7-yl)carbonyl)-3-phenylalanine | (R)-N-((5-chloro-3,4-dihydro-8-hydroxy-3-methyl-1-oxo-1…	Rodent
Phenesterin	3546-10-9 | Phenesterin | Cholest-5-en-3beta-yl {4-[bis(2-chloroethyl)amino]phenyl}acetate | Benzeneacetic acid, 4-[bis(2-chloroethyl)amino]-, (3beta)-cholest-5-en-3-yl ester | N-(p-(Bis(2-chloroethyl)amino)phenyl)acetic acid chlestorol ester | (p-(Bis(2-chloroethyl)amino)phenyl)acetic acid cholesterol ester | Cholest-5-en-3-ol, (3-beta)-, 4-(bis(2-chloroethyl)amino)benzeneacetate | 5-Cholesten-3…	Rodent
4,4'-Sulfonylbisacetanilide	77-46-3 | 4,4'-Sulfonylbisacetanilide | N,N'-[Sulfonyldi(4,1-phenylene)]diacetamide | Acetamide, N,N'-(sulfonyldi-4,1-phenylene)bis- | Acetamide. N,N'-(sulfonyldi-4,1-phenylene)bis- | Acetamin | Acetanilide, 4',4'''-sulfonyldi- | Bis(p-acetamidophenyl) sulfone | Bis(4-acetamidophenyl) sulfone | Bis(4-acetamidophenyl)sulfone | 4,4'-Bis(acetylamino)diphenyl sulfone | BRN 2164071 | Camilan | 4,4'-Di…	Rodent
Bemitradine	88133-11-3 | Bemitradine | 8-(2-Ethoxyethyl)-7-phenyl[1,2,4]triazolo[1,5-c]pyrimidin-5-amine | [1,2,4]Triazolo[1,5-c]pyrimidin-5-amine, 8-(2-ethoxyethyl)-7-phenyl- | 8-(2-Ethoxyethyl)-7-phenyl-(1,2,4)triazolo(1,5-c)pyrimidin-5-amine | Bemitradina | Bemitradinum | UNII-LT9004D9N0	Rodent
1-Ethylnitroso-3-(2-oxopropyl)urea	110559-84-7 | 1-Ethylnitroso-3-(2-oxopropyl)urea | 1-Ethylnitroso-3-(2-oxopropyl)-urea | N-Ethyl-N-nitroso-N'-(2-oxopropyl)urea | Urea, N-ethyl-N-nitroso-N'-(2-oxopropyl)- | N-Ethyl-N-nitroso-N'-(2-oxopropyl)urea | 1-Nitroso-1-ethyl-3-(2-oxopropyl)urea	Rodent
Nithiazide	139-94-6 | Nithiazide | N-Ethyl-N'-(5-nitro-1,3-thiazol-2-yl)urea | Urea, N-ethyl-N'-(5-nitro-2-thiazolyl)- | BRN 0218168 | EINECS 205-387-1 | 1-Ethyl-3-(5-nitro-2-thiazolyl) urea | N-Ethyl-N'-(5-nitro-2-thiazolyl)urea | Hepzide | NCI-C03792 | Nithiazid | Urea, N-ethyl-N'-(5-nitro-2-thiazolyl)- | UNII-G9PO1G721T	Rodent
Clonitralid	1420-04-8 | Clonitralid | Niclosamide ethanolamine salt | Bayer 73 | Baylucit | Benzamide, 5-​chloro-​N-​(2-​chloro-​4-​nitrophenyl)​-​2-​hydroxy-​, compd. with 2-​aminoethanol (1:1) | 2',5-Dichloro-4'-nitrosalicylanilide, 2-aminoethanol salt | Mollutox | Phenasal ethanolamine salt | Bayluscide | 2',5-dichloro-4'-nitrosalicylanilide | Salicylanilide, 2',5-dichloro-4'-nitro-, compd. with 2-aminoet…	Rodent
Isonicotinic acid vanillylidenehydrazide	149-17-7 | Isonicotinic acid vanillylidenehydrazide | N'-[(E)-(4-Hydroxy-3-methoxyphenyl)methylidene]pyridine-4-carbohydrazide | 4-Pyridinecarboxylic acid, 2-[(1E)-(4-hydroxy-3-methoxyphenyl)methylene]hydrazide | 4-22-00-00598 | BRN 0234808 | Ftivazid | NSC 31725 | Phthivazidum | Phtivazid | Phtivazide | 4-Pyridinecarboxylic acid, ((4-hydroxy-3-methoxyphenyl)methylene)hydrazide | Vancide | Vanici…	Rodent
N-Hexylnitrosourea	18774-85-1 | N-Hexylnitrosourea | N-Hexyl-N-nitrosourea | Urea, N-hexyl-N-nitroso- | BRN 2963800 | Hexylnitrosourea | 1-Hexyl-1-nitrosourea | Nitroso-n-hexylurea	Rodent
(N-6)-(Methylnitroso)adenosine	21928-82-5 | (N-6)-(Methylnitroso)adenosine | N-Methyl-N-nitroso-9-beta-D-ribofuranosyl-9H-purin-6-amine | 9H-Purin-6-amine, N-methyl-N-nitroso-9-beta-D-ribofuranosyl- | 6-(Methylnitrosamino)purine | N-Methyl-N-nitrosoadenine | N(6)-(Methylnitroso)adenosine | N-Methyl-N-nitroso-1H-purin-6-amine | 1H-Purin-6-amine, N-methyl-N-nitroso- | 1H-Purin-6-amine, N(sup 6)-methyl-N(sup 6)-nitroso-	Rodent
2-Hydrazino-4-(5-nitro-2-furyl)thiazole	26049-68-3 | 2-Hydrazino-4-(5-nitro-2-furyl)thiazole | 2-Hydrazinyl-4-(5-nitrofuran-2-yl)-1,3-thiazole | Thiazole, 2-hydrazinyl-4-(5-nitro-2-furanyl)- | BRN 0538832 | 2-Hydrazino-4-(5-nitro-2-furanyl)thiazole | NSC 523304	Rodent
trans-5-Amino-3[2-(5-nitro-2-furyl)vinyl]-1,2,4-oxadiazole	28754-68-9 | trans-5-Amino-3[2-(5-nitro-2-furyl)vinyl]-1,2,4-oxadiazole | 3-[(E)-2-(5-Nitrofuran-2-yl)ethenyl]-1,2,4-oxadiazol-5-amine | 1,2,4-Oxadiazol-5-amine, 3-[(E)-2-(5-nitro-2-furanyl)ethenyl]- | (E)-5-Amino-3-(2-(5-nitro-2-furanyl)ethenyl)-1,2,4-oxadiazole | trans-5-Amino-3-(2-(5-nitro-2-furyl)-vinyl)-1,2,4-oxadiazole	Rodent
(S)-Furaltadone hydrochloride	3031-51-4 | 49706-61-8 | (S)-Furaltadone hydrochloride | l-5-Morpholinomethyl-3-[(5-nitrofurfurylidene)amino]-2-oxazolidinone hydrochloride | 2-​Oxazolidinone, 5-​(4-​morpholinylmethyl)​-​3-​[[(5-​nitro-​2-​furanyl)​methylene]​amino]​-​, hydrochloride (1:1)​, (5S)​- | 2-Oxazolidinone, 5-(4-morpholinylmethyl)-3-[[(5-nitro-2-furanyl)methylene]amino]-, monohydrochloride, (5S)- | 2-Oxazolidinone, 5-(…	Rodent
N-(9-Oxo-2-fluorenyl)acetamide	3096-50-2 | N-(9-Oxo-2-fluorenyl)acetamide | N-(9-Oxo-9H-fluoren-2-yl)acetamide | Acetamide, N-(9-oxo-9H-fluoren-2-yl)- | 4-14-00-00308 | 2-Acetylaminofluorenone | 2-Acetylamino-9-fluorenone | BRN 2808102 | NSC 12369 | NSC 229648 | 9-Oxo-2-fluorenylacetamide	Rodent
Formic acid 2-(4-methyl-2-thiazolyl)hydrazide	32852-21-4 | Formic acid 2-(4-methyl-2-thiazolyl)hydrazide | N'-(4-Methyl-1,3-thiazol-2-yl)formohydrazide | Thiazole, 2-(2-formylhydrazinyl)-4-methyl- | 2-(4-Methyl-2-thiazolyl)hydrazinecarboxaldehyde	Rodent
Levofuraltadone	3795-88-8 | 59772-78-0 | Levofuraltadone | NSC 527986 | 2-​Oxazolidinone, 5-​(4-​morpholinylmethyl)​-​3-​[[(5-​nitro-​2-​furanyl)​methylene]​amino]​-​, (5S)​- | 2-Oxazolidinone, 5-(4-morpholinylmethyl)-3-[[(5-nitro-2-furanyl)methylene]amino]-, (S)- | 2-Oxazolidinone, 5-(morpholinomethyl)-3-[(5-nitrofurfurylidene)amino]-, (-)- | (5S)-5-(4-Morpholinylmethyl)-3-[[(5-nitro-2-furanyl)methylene]amino]-…	Rodent
1,3-Diethyl-1-nitrosourea	49540-32-1 | 1,3-Diethyl-1-nitrosourea | N,N'-Diethyl-N-nitrosourea | Urea, N,N'-diethyl-N-nitroso- | 0-04-00-00129 | BRN 1764279 | 1,1'-Diethyl-1-nitrosourea | Nitrosodiethylurea | N-Nitrosodiethylurea | N-Nitroso-N,N'-diethylurea | 1-Nitroso-1,3-diethylurea | NSC 82190	Rodent
1-(2-Hydroxyethyl)-3-[(5-nitrofurfurylidene)amino]-2-imidazolidinone	5036-03-3 | 1-(2-Hydroxyethyl)-3-[(5-nitrofurfurylidene)amino]-2-imidazolidinone | 1-(2-Hydroxyethyl)-3-{(E)-[(5-nitrofuran-2-yl)methylidene]amino}imidazolidin-2-one | 2-Imidazolidinone, 1-(2-hydroxyethyl)-3-[[(1E)-(5-nitro-2-furanyl)methylene]amino]- | BRN 0765002 | Edrofuradene | 1-(2-Hydroxyethyl)-3-(5-nitro-2-furanyl)methyleneamino-2-imidazolidinone | 1-(2-Hydroxyethyl)-3-((5-nitrofurfurylide…	Rodent
N,N'-[6-(5-Nitro-2-furyl)-S-triazine-2,4-diyl]bisacetamide	51325-35-0 | N,N'-[6-(5-Nitro-2-furyl)-S-triazine-2,4-diyl]bisacetamide | N,N'-[6-(5-Nitrofuran-2-yl)-1,3,5-triazine-2,4-diyl]diacetamide | Acetamide, N,N'-[6-(5-nitro-2-furanyl)-1,3,5-triazine-2,4-diyl]bis- | Acetamide, N,N'-(6-(5-nitro-2-furanyl)-1,3,5-triazine-2,4-diyl)bis- | BRN 0844358 | 2,4-Diacetamido-6-(5-nitro-2-furyl)-s-triazine | N,N'-(6-(5-Nitro-2-furanyl)-1,3,5-triazine-2,4-diyl)bis-…	Rodent
Merphalan	531-76-0 | Merphalan | 4-[Bis(2-chloroethyl)amino]phenylalanine | Phenylalanine, 4-[bis(2-chloroethyl)amino]- | 4-(Bis(2-chloroethyl)amino)-DL-phenylalanine | p-Di(2-chloroethyl)amino-DL-phenylalanine | Merfalan | NCI-CO4944 | NSC-14210 | DL-Phenylalanine, 4-(bis(2-chloroethyl)amino)- | DL-Phenylalanine mustard | DL-Sarcolysin | DL-Sarcolysine | Sarcolysin | p-Di-(2-chloraethyl)-amino-DL-phenyl-a…	Rodent
N,N'-Dimethylnitrosourea	55120-47-3 | N,N'-Dimethylnitrosourea | N,N-Dimethyl-N'-nitrosourea | Urea, N,N-dimethyl-N'-nitroso- | N-Dimethyl-N-nitroso urea | N-Dimethyl-N-nitrosourea	Rodent
1,3-Dibutyl-1-nitrosourea	56654-52-5 | 1,3-Dibutyl-1-nitrosourea | N,N'-Dibutyl-N-nitrosourea | Urea, N,N'-dibutyl-N-nitroso- | BRN 2447689	Rodent
N1-(Tris(hydroxymethyl))methyl-4-nitro-1,2-phenylenediamine	56932-45-7 | N1-(Tris(hydroxymethyl))methyl-4-nitro-1,2-phenylenediamine | 2-(2-Amino-4-nitroanilino)-2-(hydroxymethyl)propane-1,3-diol | 1,3-Propanediol, 2-[(2-amino-4-nitrophenyl)amino]-2-(hydroxymethyl)- | EINECS 260-451-6	Rodent
4,6-Dimethyl-2-(5-nitro-2-furyl) pyrimidine	59-35-8 | 4,6-Dimethyl-2-(5-nitro-2-furyl) pyrimidine | 4,6-Dimethyl-2-(5-nitrofuran-2-yl)pyrimidine | Pyrimidine, 4,6-dimethyl-2-(5-nitro-2-furanyl)- | BRN 1077992 | 4,6-Dimethyl-2-(5-nitro-2-furyl)-pyrimidine	Rodent
N-1-Diacetamidofluorene	63019-65-8 | N-1-Diacetamidofluorene | N-Acetyl-N-(9H-fluoren-1-yl)acetamide | Acetamide, N-acetyl-N-9H-fluoren-1-yl- | BRN 2744300 | N-Fluoren-1-yldiacetamide	Rodent
N-(N-Methyl-N-nitrosocarbamoyl)-l-ornithine	63642-17-1 | N-(N-Methyl-N-nitrosocarbamoyl)-l-ornithine | N~5~-[Methyl(nitroso)carbamoyl]-L-ornithine | L-Ornithine, N~5~-[(methylnitrosoamino)carbonyl]- | N(sup delta)-(N-Methyl-N-nitrosocarbamoyl)-L-ornithine | N(sup 5)-(Methylnitrosocarbamoyl)-L-ornithine | N(sup 5)-(N-Methyl-N-nitrosocarbamoyl)-L-ornithine	Rodent
Acronycine	7008-42-6 | Acronycine | 6-Methoxy-3,3,12-trimethyl-3,12-dihydro-7H-pyrano[2,3-c]acridin-7-one | 7H-Pyrano[2,3-c]acridin-7-one, 3,12-dihydro-6-methoxy-3,3,12-trimethyl- | 4-27-00-03622 | BRN 0312954 | Compound 42339 | 3,12-Dihydro-6-methoxy-3,3,12-trimethyl-7H-pyrano(2,3-c)acridin-7-one | NCI-C01536 | NSC 403169 | Acronina | Acroninum | UNII-QE0G097358 | 3,12-dihydro-6-methoxy-3,3,12-trimethyl-7H…	Rodent
2-Amino-5-(5-nitro-2-furyl)-1,3,4-thiadiazole	712-68-5 | 2-Amino-5-(5-nitro-2-furyl)-1,3,4-thiadiazole | 5-(5-Nitrofuran-2-yl)-1,3,4-thiadiazol-2-amine | 1,3,4-Thiadiazol-2-amine, 5-(5-nitro-2-furanyl)- | 5-Amino-2-(5-nitro-2-furyl)-1,3,4-thiadiazole | BRN 0616834 | EINECS 211-925-6 | Furidazina | Furidiazina | Furidiazine | 5-(5-Nitro-2-furanyl)-1,3,4-thiadiazol-2-amine | 2-(5-Nitro-2-furyl)-5-amino-1,3,4-thiadiazole | 5-(5-Nitro-2-furyl)-2…	Rodent
N-Hydroxy-N,N'-diacetylbenzidine	71609-22-8 | N-Hydroxy-N,N'-diacetylbenzidine | N-(4'-Acetamido[1,1'-biphenyl]-4-yl)-N-hydroxyacetamide | Acetamide, N-[4'-(acetylamino)[1,1'-biphenyl]-4-yl]-N-hydroxy- | N-(4'-Acetamidobiphenylyl)acetohydroxamic acid | Acetohydroxamic acid, N-(4'-acetamidobiphenyl-4-yl)- | Nohdabz	Rodent
1-Nitroso-1-ethyl-3-methylurea	72479-23-3 | 1-Nitroso-1-ethyl-3-methylurea | N-Ethyl-N'-methyl-N-nitrosourea | Urea, N-ethyl-N'-methyl-N-nitroso- | BRN 4371425	Rodent
Vinyl fluoride	75-02-5 | Vinyl fluoride | Ethene, fluoro- | 1-Fluoroethene | 1-Fluoroethylene | Ethylene, fluoro- | Fluorethylen | Fluoroethene | Fluoroethylene | fluoroetileno | Monofluoroethene | Monofluoroethylene | UN 1860 | Fluoroethene | Ethene, fluoro- | 4-01-00-00694 | BRN 1731574 | EINECS 200-832-6 | UNII-2598465ICX | Vinylfluoride	Rodent
3-(5-Nitro-2-furyl)-imidazo(1,2-alpha) pyridine	75198-31-1 | 3-(5-Nitro-2-furyl)-imidazo(1,2-alpha) pyridine | 3-(5-Nitrofuran-2-yl)imidazo[1,2-a]pyridine | Imidazo[1,2-a]pyridine, 3-(5-nitro-2-furanyl)- | 3-(5-Nitro-2-furyl)-imidazo(1,2-a)pyridine	Rodent
1-Allyl-1-nitrosourea	760-56-5 | 1-Allyl-1-nitrosourea | N-Nitroso-N-prop-2-en-1-ylurea | Urea, N-nitroso-N-2-propen-1-yl- | N-Allyl-N-nitrosourea | BRN 1764887 | Nitrosoallylurea | N-Nitroso-N-2-propenylurea | NSC 48389	Rodent
Norlestrin	8015-12-1 | Norlestrin | Anovlar | Controvlar | Ethinyl oestradiol mixed with norethisterone acetate | Ethinylestradiol and norethindrone acetate | Gyn-Anovlar | Gynonlar 21 | Norethindrone acetate and ethinylestradiol | Norethisterone acetate mixed with ethinyl oestradiol | Primodos | Junel 1.5/30 | Estrostep 21 | Loestrin 21 1.5/30 | Loestrin 21 1/20 | Microgestin 1.5/30 | Microgestin 1/20 | No…	Rodent
1-Ethylnitroso-3-(2-hydroxyethyl)urea	96724-44-6 | 1-Ethylnitroso-3-(2-hydroxyethyl)urea | 1-Ethylnitroso-3-(2-hydroxyethyl)-urea | N-Ethyl-N'-(2-hydroxyethyl)-N-nitrosourea | Urea, N-ethyl-N'-(2-hydroxyethyl)-N-nitroso- | BRN 4244692 | 1-Nitroso-1-ethyl-3-hydroxyethylurea	Rodent
1-(2-Hydroxyethyl)-nitroso-3-ethylurea	96724-45-7 | 1-(2-Hydroxyethyl)-nitroso-3-ethylurea | N'-Ethyl-N-(2-hydroxyethyl)-N-nitrosourea | Urea, N'-ethyl-N-(2-hydroxyethyl)-N-nitroso-	Rodent
N-hydroxy-n-formyl-trans-4-aminostilbene	N-hydroxy-n-formyl-trans-4-aminostilbene|118745-11-2|Formamide, N-hydroxy-N-(4-(2-phenylethenyl)phenyl)-, (E)-|N-Formyl-N-hydroxy-4-aminostilbene, (E)-	Rodent
N-hydroxy-n-propionyl-trans-4-aminostilbene	N-hydroxy-n-propionyl-trans-4-aminostilbene|118745-12-3|(E)-N-Hydroxy-N-(4-(2-phenylethenyl)phenyl)propanamide|N-Propionyl-N-hydroxy-trans-4-aminostilbene|Propanamide, N-hydroxy-N-(4-(2-phenylethenyl)phenyl)-, (E)-	Rodent
Anti-dibenzo[a,l]pyrene-11,12-dihydrodiol-13,14-epoxide	153926-04-6|Anti-dibenzo[a,l]pyrene-11,12-dihydrodiol-13,14-epoxide	Rodent
anti-1,2,3,10b-tetrahydrofluoranthene-2,3-diol 1,10b-oxide	anti-1,2,3,10b-tetrahydrofluoranthene-2,3-diol 1,10b-oxide|83349-67-1	Rodent
trans-N-Hydroxy-4-acetylaminostilbene	trans-N-Hydroxy-4-acetylaminostilbene|843-23-2|Acetohydroxamic acid, trans-N-(p-styrylphenyl)-|N-Acetyl-N-hydroxy-trans-4-aminostilbene	Rodent
Trans-7,12-Dimethylbenz(a)anthracene-3,4-dihydrodiol	Trans-7,12-Dimethylbenz(a)anthracene-3,4-dihydrodiol|1010-61-3	Rodent
Anti-4,5-dihydroxy-6,6a-epoxy-4,5,6,6a-tetrahydrobenzo[j]fluoranthene	Anti-4,5-dihydroxy-6,6a-epoxy-4,5,6,6a-tetrahydrobenzo[j]fluoranthene|138857-19-9	Rodent
Perfluorooctanoic acid	335-67-1 | 65618-66-8 | 71244-15-0 | Perfluorooctanoic acid | Perfluorooctanoic acid (PFOA) | PFOA | Octanoic acid, pentadecafluoro- | Acide pentadecafluorooctanoique | acido pentadecafluorooctanoico | Eftop EF 201 | n-Perfluorooctanoic acid | NSC 95114 | Octanoic acid, 2,2,3,3,4,4,5,5,6,6,7,7,8,8,8-pentadecafluoro- | PENTADECAFLUOR-CAPRYLSAEURE | Pentadecafluoro-1-octanoic acid | Pentadecafluoro…	Epi

## Sheet: Table S2 
Search number	Query (filtered for Humans, English, date range 2016/6 - 2022/6)	Number of studies identified
1	("2,3,4,7,8-Pentachlorodibenzofuran" OR Furan* OR Dioxin* OR "2,3,7,8-Tetrachlorodibenzo-p-dioxin" OR (TCDD) OR (Diesel) OR (combustion prod*)) AND ((mammary Tumor) OR (Breast cancer)) NOT ("review"[All Fields]) NOT ("metaanalysis"[All Fields] OR "metanalysis"[All Fields] OR "systematic review"[All Fields])	377
2	(Acetaldehyde OR Acrylonitrile) AND ((mammary Tumor) OR (Breast cancer)) NOT ("review"[All Fields]) NOT ("metaanalysis"[All Fields] OR "metanalysis"[All Fields] OR "systematic review"[All Fields])	30
3	(Benzene OR Dichloromethane OR Styrene OR Perchloroethylene OR Tetrachloroethylene OR "PCE" OR Trichloroethylene OR "TCE") AND ((mammary Tumor) OR (Breast cancer)) NOT ("review"[All Fields]) NOT ("metaanalysis"[All Fields] OR "metanalysis"[All Fields] OR "systematic review"[All Fields])	165
4	(Flame retardant* OR (brominated flame retardants) OR OPFR OR Organophosphorus flame retardants OR (Polybrominated diphenyl ethers) OR PBDE* OR "tris(2,3-dibromopropyl)phosphate" OR "2,2 bis(bromomethyl)-1,3-propanediol" OR (DE-71)) AND ((mammary Tumor) OR (Breast cancer)) NOT ("review"[All Fields]) NOT ("metaanalysis"[All Fields] OR "metanalysis"[All Fields] OR "systematic review"[All Fields])	36
5	(PFAS OR "Perfluoroalkyl substances" OR "polyfluoroalkyl substances" OR Polychlorinated biphenyls OR PCB* OR (Toluene diisocyanates)) AND ((mammary Tumor) OR (Breast cancer)) NOT ("review"[All Fields]) NOT ("metaanalysis"[All Fields] OR "metanalysis"[All Fields] OR "systematic review"[All Fields])	52
6	(Butadiene OR Isoprene) AND ((epidemiol*) AND (Breast cancer)) NOT ("review"[All Fields]) NOT ("metaanalysis"[All Fields] OR "metanalysis"[All Fields] OR "systematic review"[All Fields])	0
7	((Combustion products) OR Benzo[a]pyrene OR DMBA OR "7,12-Dimethylbenz(a)anthracene" OR "Dibenzo[a,i]pyrene" OR "Dibenzo[a,h]pyrene" OR "Dibenzo[a,l]pyrene" OR "Dibenz(a,h)anthracene" OR "1,3-Butadiene" OR Isoprene OR "3-methylcholanthrene") AND ((epidem*) AND (Breast cancer)) NOT ("review"[All Fields]) NOT ("metaanalysis"[All Fields] OR "metanalysis"[All Fields] OR "systematic review"[All Fields…	12
		672

## Sheet: Table S3
Chemical Grouping From Table 2	Pubmed Id	Link To Pubmed	Title	Journal	Authors	Year Published	Full Text Or Abstract Review	Population/ Sample Size	Study Design (Case-Control, Birth Cohort, Cross-Sectional)	Country	Exposures	Exposure Matrix	How Did They Handle Levels <LOD?	How Were Exposures Modeled In Regression Analyses?	Measure Of Association	Outcome (Pre- Or Post- Menopause Or Mixed)	How Was Outcome Assessed	Main Results (Was Association Positive Negative Or Null)	Mixture Approach (Which Chemical Used In Mixture)	Adjustment Set	Sensitivity/Secondary Analyses Performed	Summary	General Conclusion Of Study's Impact On Previously Assessed Associations
Benzene	35074823	https://pubmed.ncbi.nlm.nih.gov/35074823/	Night shift work, chemical coexposures and risk of female breast cancer in the Norwegian Offshore Petroleum Workers (NOPW) cohort: a prospectively recruited case-cohort study.	BMJ open	Liu FC and Veierod MB and Kjaerheim K and Robsahm TE and Ghiasvand R and Hosgood HD and Samuelsen SO and Bratveit M and Kirkeleit J and Rothman N and Lan Q and Silverman DT and Friesen MC and Babigumira R and Shala N and Grimsrud TK and Stenehjem JS	2022	Full	86 Cases and 514 controls	Prospective case cohort	Norway	benzene/night shift	Job Exposure Matrices	Complete case and MI	Cox regression to stratified case cohort.	Hazard ratio (HR)	Breast cancer	Norwegan cancer registry	In Complete case analysis, found highger odds of BC among those who were ever exposed to Benzene. No association when conducted with multiple imputation. No association with night shift or chlorinated solvents.	No	Age and education	menopausal status	Looked at 600 women workers recruited prospectively. Assessed exposure to shift work and solvents including benzene. Found no association with BC (~1)	Does not change previous conclusions
Benzene		https://pubmed.ncbi.nlm.nih.gov/29405242/	Occupational exposure to organic solvents and risk of male breast cancer: a European multicenter case-control study.	Scandinavian journal of work, environment & health	Laouali N and Pilorget C and Cyr D and Neri M and Kaerlev L and Sabroe S and Gorini G and Richiardi L and Morales-Suarez-Varela M and Llopis-Gonzalez A and Ahrens W and Jockel KH and Afonso N and Eriksson M and Merletti F and Olsen J and Lynge E and Guenel P	2018	Full	104 MBC cases and 1901 controls	retrospective case-control	Europe: Denmark, France, Germany, Italy, Latvia, Portugal, Spain, Sweden.	trichloroethylene; benzene	Occupational exposures to organic solvents were assessed using Job exposure Matrices (JEM)	NA	logistic regression.	OR	Men with breast cancer aged 35-70	clinical and pathology departments and or cancer registries for each study area	For petroleum solvents: Benzene OR was 2 to 3 fold higher in exposed groups than in non-exposed. trichloroethylene Odds was 1-2 fold higher among exposed groups than non exposed.	They showed ORs where all other chemicals were included	age, country, alcohol intake, education, BMI		demonstrates increased odds of breast cancer among exposed groups compared to non-exposed groups for Benzene and Trichloroethylene.	Occupational exposure to benzene associated with increased male breast cancer in 2018 study.
Diesel Exhaust	30958561	https://pubmed.ncbi.nlm.nih.gov/30958561/	Postmenopausal breast cancer and occupational exposure to chemicals.	Scandinavian journal of work, environment & health	Videnros C and Selander J and Wiebert P and Albin M and Plato N and Borgquist S and Manjer J and Gustavsson P	2019	Abstract	16,084 women	prospective cohort	Sweden	diesel exhaust (no specific exposures)	Occupational Exposures				Breast cancer	Swedish cancer registry	Women exposed to chemicals in their occupational environment had a statistically significant increased risk [adjusted hazard ratio (HR adj) 1.26, 95% confidence interval (CI) 1.02-1.54] of breast cancer, and the risk correlated with duration of exposure.	No			Used JEM to assess if work associated with BC. From JEM found exposure to organic solvents and diesel associated with increased Risk of BC	Found modest to no association with breast cancer from added studies.
Diesel Exhaust/PAH	33025024	https://pubmed.ncbi.nlm.nih.gov/33025024/	Breast cancer among Danish women occupationally exposed to diesel exhaust and polycyclic aromatic hydrocarbons, 1964-2016.	Scandinavian journal of work, environment & health	Pedersen JE and Strandberg-Larsen K and Andersson M and Hansen J	2021	Abstract	38275 women and 5 controls per case	Case-control	Denmark	diesel exhaust and PAH			conditional Logistic regression	OR	Incident BC <70 (possibly both pre and post)	Danish Cancer registries	However, diesel exhaust modestly elevated the risk of estrogen receptor negative breast tumors before age 50 [OR 1.26, 95% confidence interval (CI) 1.09-1.46]. Duration- and dose-response relationships were further observed for this subtype in this age group. No notable risk patterns were generally observed for PAH exposure.	No			Danish cancer registry, looked at PAH and Diesel, used employment history from national databases. Found modest Elevated OR of Breast cancer with diesel exhaust
Diesel Exhaust	27094805	https://pubmed.ncbi.nlm.nih.gov/27094805/	Occupational exposures to engine exhausts and other PAHs and breast cancer risk: A population-based case-control study.	American journal of industrial medicine	Rai R and Glass DC and Heyworth JS and Saunders C and Fritschi L	2016	Abstract	[not in abstract]	Case-control	Western Australia	Diesel Exhaust, engine exhaust; diesel, gasoline and other exhaust			Logistic regression	OR	Breast cancer		We found no association between risk of breast cancer and occupational exposure to diesel exhaust (OR 1.07, 95%CI: 0.81-1.41), gasoline exhaust (OR 0.98, 95%CI: 0.74-1.28), or other exhausts (OR 1.08, 95%CI: 0.29-4.08). There were also no significant dose- or duration-response relationships.				case control, used questionnaires to determine exposure to exhaust. Found no associations (OR ~1)
Diesel Exhaust/solvents	31539869	https://pubmed.ncbi.nlm.nih.gov/31539869/	Occupational exposures and male breast cancer: A nested case-control study in the Nordic countries.	Breast (Edinburgh, Scotland)	Talibov M and Hansen J and Heikkinen S and Martinsen JI and Sparen P and Tryggvadottir L and Weiderpass E and Pukkala E	2019	Full	1469 cases and 7345 controls	nested case-control	Nordic countries: Finland, Iceland, and Sweden	trichloroethylene; perchloroethylene; solvents; exhaust gases	occupation held during the follow-up was obtained from computerized census records. Occupational exposure estimates were assigned by linking job titles of study participants to the NOCCA job-exposure matrix (NOCCA-JEM). The NOCCA-JEM was developed by expert panel consisting of industrial hygienists/exposure experts from each Nordic country [16]. It assigns exposure prevalence (P) and annual avera…		conditional Logistic regression	OR	male breast cancer	identified through national cancer registries	Methylene chloride, toluene, trichloroethylene second tertile of exposure were mildly associated with male breast cancer. but not statistically significant. Most chemical exposures had null results for male breast cancer	used single and multiple exposure models	Adjustment only done on finish cohort because lifestyle factors by occupation were available from the Finnish job-exposure matrix, FINJEM [19]. FINJEM provides data on proportions of daily smokers in each occupation, men drinking at least 8 and women at least 5 portions of alcohol weekly, those who fulﬁl fewer than 3 of 4 recommended dietary habits, those who have leisure time exercise less than …	no	most chemical exposures did not show an association with male breast caner. Methylene chloride, TCE and toluene had a slight association (not statistically significant) in the second tertile of exposure.
Dioxins and other dioxin-like compounds (including furans but excluding dioxin-like PCBs)	30658268	https://pubmed.ncbi.nlm.nih.gov/30658268/	Long-term airborne dioxin exposure and breast cancer risk in a case-control study nested within the French E3N prospective cohort.	Environment international	Danjou AMN and Coudon T and Praud D and Leveque E and Faure E and Salizzoni P and Le Romancer M and Severi G and Mancini FR and Leffondre K and Dossus L and Fervers B	2019	Full	429 cases, 716 controls	nested case-control	France	Dioxins	cumulative airborne dioxin exposure, using historical data. Airborne dioxin exposure was estimated for each participant at the individual address level using a GIS-based metric.	None	conditional logistic regression models	OR	Yes looked at effect modification by menopausal status.	self report validated through pathology reports. unconfirmed cases were counted as BC, and obtained ER data from pathology reports	We observed no increased risk of overall breast cancer for higher cumulative airborne dioxin exposure levels (OR for Q5 versus Q1: 1.124, 95% CI: 0.693–1.824, P-for-trend = 0.81). We however observed a modest, statistically significant, increase in breast cancer risk for Q2 versus Q1 (OR: 1.612, 95% CI: 1.042–2.493)	unclear	matched for age (±1 year), department (French administrative divisions) of residence, menopausal status and date (±3 months) at blood collection for participants who donated blood (N = 325 (28.4%)), or at baseline for participants without a blood sample	Effect Modification by menopausal status. subgroups (ER-positive versus ER-negative, and PR-positive versus PR-negative)	Found no increase in Odds of BC, no evidence for Effect modification by menopausal status.	Consistent with previous studies. Provided limited evidence in adult women.
Dioxins and other dioxin-like compounds (including furans but excluding dioxin-like PCBs)	35364416	https://pubmed.ncbi.nlm.nih.gov/35364416/	Dietary intakes of dioxins and polychlorobiphenyls (PCBs) and breast cancer risk in 9 European countries.	Environment international	Fiolet T and Casagrande C and Nicolas G and Horvath Z and Frenoy P and Weiderpass E and Katzke V and Kaaks R and Rodriguez-Barranco M and Panico S and Sacerdote C and Manjer J and Sonestedt E and Grioni S and Agudo A and Rylander C and Haugdahl Nost T and Skeie G and Tjonneland A and Raaschou-Nielsen O and Ardanaz E and Amiano P and Dolores Chirlaque Lopez M and Schulze MB and Wennberg M and Harl…	2022	Full	EPIC cohort 370,000 women across Europe. Denmark (Aarhus and Copenhagen), all over France and Greece, Germany (Heidelberg and Potsdam), Italy (Florence, Varese, Ragusa, Turin, and Naples), Norway, Spain (Asturias, Granada, Murcia, Navarra, and Gipuzkoa), Sweden (Malmö and Umeå), the Netherlands (Bilthoven and Utrecht), and the United Kingdom (Cambridge and Oxford)	longitudinal cohort	10 European Countries	Dioxins and PCBs	through calculating average intake from a dietary intake questionnaire		cox proportional hazards	HR	mix of post and pre-menop. did do a stratified analysis for postmenop	Cases have been reported using a combination of methods including health insurance records, cancer registries and active follow-up through study participants (Riboli et al., 2002).		none	breast cancer risk factors identified and based on previous knowledge: body mass index (BMI; WHO categories (<18,5; 18,5–25; 25–30; >30 kg/m2)), smoking (never, former, smoker), education (none, primary school, secondary school, technical or professional school, University degree), energy intake without alcohol (kcal/day), alcohol intake (g/day), combined total physical activity based on occupati…	by country, by ER status, stratified by menopausal status	no association between dietary dioxin and Breast cancer risk, not sure if we should summarize since the exposure was not measured directly, rather it was estimated.
Other	29524878	https://pubmed.ncbi.nlm.nih.gov/29524878/	Risk of breast cancer and residential proximity to industrial installations: New findings from a multicase-control study (MCC-Spain).	Environmental pollution (Barking, Essex : 1987)	Garcia-Perez J and Lope V and Perez-Gomez B and Molina AJ and Tardon A and Diaz Santos MA and Ardanaz E and O'Callaghan-Gordo C and Altzibar JM and Gomez-Acebo I and Moreno V and Peiro R and Marcos-Gragera R and Kogevinas M and Aragones N and Lopez-Abente G and Pollan M	2018	Full	452 cases, 1511 controls	case-control	Spain	dichloromethane	linked women's residence with industrial facility locations and the European release and transfer register. calculated shortest distance between women's residence and the industrial site.	NA	unconditional logistic regression	OR	included both pre and post menopausal women. this was also controlled for in the models via matching.	histological confirmation	Women close to industries registered excess risks of breast cancer for all distances analyzed, statistically significant in the case of 3 km (OR = 1.30, 95%CI = 1.00–1.69 considering all individuals; and, OR = 1.36, 95%CI = 1.01–1.85 considering only long-term residents). he most noteworthy results are the following: ‘Organic chemical industry’ (OR = 3.08; 95%CI = 1.33–7.15 at 1.5 km, OR = 2.19; …	NA	matching factors (age (continuous), and province of residence (categorized into 10 provinces) as a random effect), and other potential confounders: family history of breast cancer (none, second degree only, one first degree, and more than one first degree), previous biopsies (yes/no), age at menarche (<12 years, 12–13 years, and >13 years), educational level (less than primary school, primary sch…	yes, by length of time living in proximity to polluting site	Proximity of residence to industrial sites was associated with increased odds of breast cancer incidence. In analyses looking at proximity to exposures to specific chemicals including dichloromethane, dichloroethane, hydrofluorocarbons, halogenated organic compounds, Nonylphenol and nonylphenol ethoxylates’, organotin compounds were associated with increased odds of BC
PCB	33788793	https://pubmed.ncbi.nlm.nih.gov/33788793/	A Congener-specific and Mixture Analysis of Plasma Polychlorinated Biphenyl Levels and Incident Breast Cancer.	Epidemiology (Cambridge, Mass.)	Parada H Jr and Benmarhnia T and Engel LS and Sun X and Tse CK and Hoh E and Olshan AF and Troester MA	2021	Full	1,407 Black and White women (748 cases and 659 controls)	case-control	United States	PCBs	Plasma				invasive breast cancer	histologically confirmed, invasive breast cancer residing in 24 counties in central and eastern North Carolina	Four PCBs (74, 99, 194, and 201) showed estimated ORs of 1.2 or higher for the highest vs lowest tertiles. The highest was PCB99 (OR=1.4; 95% CI=1.0–1.9). Continuous ln-transformed levels of these four PCB congeners and of PCBs 118 and 138 were associated with ORs of 1.2 per ln-unit increase. Associations between PCBs 74, 99, 180, 182 + 187, and 201 were more pronounced among Black women than amo…	quantile g-comp	age at diagnosis (continuous in years), age-squared, menopausal status (premenopausal vs. post-menopausal), BMI (<25.0, 25.0–29.9, vs. ≥30.0 kg/m2), parity and breastfeeding composite (parity 1–2, never breastfeed; parity 1–2, ever breastfed; parity 3+,never breastfed; parity 3+, ever breastfed; vs. nulliparous), hormone replacement therapy use (ever vs. never), and annual household income (<$15,…	we compared our results derived from the quantile g-computation approach to those derived using generalized weighted quantile sum regression	PCBs were associated with increased odds of BC, the association was stronger among Black women	Recent studies of PBC and breast cancer generally show postive associations. Cite: Troster and french-atmospheric, and other?
PCB	33450235	https://pubmed.ncbi.nlm.nih.gov/33450235/	Long-term atmospheric exposure to PCB153 and breast cancer risk in a case-control study nested in the French E3N cohort from 1990 to 2011.	Environmental research	Deygas F and Amadou A and Coudon T and Grassot L and Couvidat F and Bessagnet B and Faure E and Salizzoni P and Gulliver J and Caudeville J and Severi G and Mancini FR and Leffondre K and Fervers B and Praud D	2021	Full	case-control study of 5222 cases and 5222 matched controls nested within the French E3N cohort from 1990 to 2011	nested case-control	France	PCBs	Atmospheric PCB153, estimated annually from National Institute for Industrial Environment and Risks (INERIS), with the air quality model CHIMERE	simple imputation with median	multivariate conditional logistic regression	OR	Breast cancer	self report in follow up questionnaire or few additional cases were retrieved from insurance data or information on causes of death obtained from the National Services on Causes of Deaths. 93% of cases validated via pathology reports	statistically significant association between cumulative atmospheric exposure to PCB153 and breast cancer risk for the three models with ORs of 1.20 (95% CI: 1.09–1.32), 1.19 (95% CI: 1.08–1.31) and 1.17 (95% CI: 1.06–1.29) for Models 1, 2 and 3 respectively	NA	model1: Education; model 2: physical activity, smoking status, alcohol drinking, bmi, age at first term pregnancy, breast feeding, Oral contraceptive use, menopausal hormone replacement therapy, mammogram before inclusion. model 3: education, age at menarche, menopausal status at index data (pre-post menop), family history of BC, previous history of benign breast disease, urban or rural birthplac…	done in women followed in pairs for min 2 years, so long follow up time.	atmospheric PCBs associated with increased odds of breast cancer and the association remained positive in pre menopausal women. and in ER + women.
PCB	27632375	https://pubmed.ncbi.nlm.nih.gov/27632375/	Dietary exposure to polychlorinated biphenyls and risk of breast, endometrial and ovarian cancer in a prospective cohort.	British journal of cancer	Donat-Vargas C and Akesson A and Berglund M and Glynn A and Wolk A and Kippler M	2016	Full	36777	prospective cohort	Sweden	PCBs	dietary questionnaire		cox proportional hazard model	Hazard ratio aka relative risk	combined, though assessed sepaprately in sensitivy analyses	linking to national and regional Swedish cancer registries, tumor and ER receptor status from the Quality register	no significant association between dietary PCB and BC	no	postsecondary education (no/yes), family history of breast cancer (no/yes), oophorectomy (only for breast and endometrial cancers), history of diabetes (no/yes), BMI (o18.5, 18.5–25, 25–30, 430 kg m 2 ), weight loss 45 kg within 1 year (no/yes), age at menarche (o12, 13, X14 years), ever use of oral contraceptives (no/yes), parity (no child, 1–2, X3 children), age at first birth (nulliparous, o26…	in premonopausal women. tested for interaction	no association between dietary PCB exposure and breast cancer
PCB	27717745	https://pubmed.ncbi.nlm.nih.gov/27717745/	Environmental estrogen-like endocrine disrupting chemicals and breast cancer.	Molecular and cellular endocrinology	Morgan M and Deoraj A and Felty Q and Roy D	2017	Full	NHANES Female participants, 20yrs or older n = 2007	cross-sectional	United States	PCBs and MEP (phthalates)	serum PCB, Urine BPA and Urine phthalates		Logistic regression	OR	Both, adjusted for age in logistic regression models	Participants were asked "has a doctor told you have breast cancer"? Yes/no	In pre-menop women PCB levels were higher among women with breast cancer. Dioxin-like PCBs were higher among women with breast cancer vs women with never had BC. Risk of BC with exposure: PCB138 was the only congener found to be significantly associated with breast cancer [OR of 3.16; 95% CI: 1.14–8.76]. After adjusting for age, race/ethnicity, BMI, lactation, and age at menarche, PCB138 and PCB1…	none	age, race/ethnicity, education and income.		women with BC had higher GM of PCBs and dioxin like PCBs. Exposure to PCBs was associated with an increased OR for BC.
PCB	29459306	https://pubmed.ncbi.nlm.nih.gov/29459306/	Organochlorine concentrations in adipose tissue and survival in postmenopausal, Danish breast cancer patients.	Environmental research	Roswall N and Sorensen M and Tjonneland A and Raaschou-Nielsen O	2018	Full	399 postmenop women	cohort of breast cancer patients	Denmark	PCBs and organochlorine pesticides	in adipose tissue and lipid adjusted		cox proportional hazard	mortality rate ratio (MRR)	post-menop	Danish cancer registries	lower mmrs for increased PCBs and pesticides. except dieldrin dieldrin, which was associated with a significantly increased mortality (linear estimate MRR 1.22 (1.05–1.41)			by pronostic factors. When examining the association in strata by prognostic factors (ER-status, lymph node involvement, tumor size), we found that in the adjusted analyses (Model 2) for all PCBs, and for the sum of PCBs, the inverse association with mortality was confined to those with adverse prognostic factors (i.e. ER-, lymph node involvement, and tumor size above median). The interaction wit…	among the full cohort there is lower mortality for log unit increase of organochlorine and pesticides. in post-menop cancer patients. Dieldrin was associated with increased mortality.
PCB	32681390	https://pubmed.ncbi.nlm.nih.gov/32681390/	Rare cancers of unknown etiology: lessons learned from a European multi-center case-control study.	European journal of epidemiology	Lynge E and Kaerlev L and Olsen J and Sabroe S and Afonso N and Ahrens W and Eriksson M and Merletti F and Morales-Suarez-Varelas M and Stengrevics A and Guenel P	2020	Full	1053 cases, 2062 controls (1084 colon cancer controls)	matched case-control	Europe: Denmark and Latvia, in ten areas in France, five in Germany, three in Italy, and four in Sweden; hospital-based in three places in Spain, two in Portugal, and at one eye-hospital in United Kingdom,	PCBs; trichloroethylene	Occupational exposures from questionnaire. complete work history of jobs >6 months	NA	Unconditional logistic regression	OR	Male cancers--Incident cases aged 35–69 years diagnosed 1995–1997 with cancers of the small intestine, bone sarcoma, uveal melanoma, mycosis fungoides, thymus, and male biliary tract and male breast were recruited	Cases from diagnosis and reviewed by expert pathologist	exposure to pesticides showed an excess risk with bone sarcoma; OR 2.33 (95% CI 1.31–4.13), that decreased with population controls only; OR 1.63 (95% CI 0.77–3.45); The data showed an OR of 1.4 (95% CI 0.9–2.0) based on all data, and of 1.7 (95% CI 1.1–2.8) based on job-specific questionnaires [in men]; polychlorinated biphenyls (PCB) the OR was 2.8 (95% CI 1.3–5.9) for all data, and OR 3.2 (95%…	no	sex, age, country, and known confounders,	no	Occupational exposures were associated with increased risk of male breast cancer in European men. particularly jobs with TCE Exposure
PCB	27981482	https://pubmed.ncbi.nlm.nih.gov/27981482/	Association of breast adipose tissue levels of polychlorinated biphenyls and breast cancer development in women from Chaoshan, China.	Environmental science and pollution research international	He Y and Peng L and Huang Y and Peng X and Zheng S and Liu C and Wu K	2017	Full	N = 230 women over 25, undergoing surgery for breast lumps	cohort/corss-secitonal	China	polychlorinated biphenyls	Breast tissue biopsy	lod/sqrt2	correlation.	correlation	association with breast cancer clinical characteristics and risk factors						do not include, does not assess association with breast cancer outcome, just risk factors for BC	NA does not assess risk or Odds of breast cancer. looks at association between exposure and risk factors and exposure and population characteristics
PCB	32276222	https://pubmed.ncbi.nlm.nih.gov/32276222/	Plasma levels of polychlorinated biphenyls (PCBs) and breast cancer mortality: The Carolina Breast Cancer Study.	International journal of hygiene and environmental health	Parada H Jr and Sun X and Tse CK and Engel LS and Hoh E and Olshan AF and Troester MA	2020	Full	456 white women; 292 black women from North carolina, diagnosed with primary invasive breast cnacer from 1993-96	cross-secitonal	Unted States	polychlorinated biphenyls	Plasma and lipid	lod/sqrt2	cox regression to estimate Hazard ratios	Hazard ratio (HR)	breast cancer mortality	participants linked to the National Death Index to ascertain death and cause of death	After covariate adjustment, however, 5-year breast cancer-specific mortality HRs were 1.46 (95%CI = 0.86–2.47) for PCB74, 1.53 (95%CI = 0.89–2.64) for PCB138, 1.57 (95%CI = 0.90–2.73) for PCB99, and 1.86 (95%CI = 1.07–3.23) for PCB118, comparing the highest to the lowest tertiles; one-ln unit increases in PCB74, PCB99, PCB118, and total PCBs were associated with 5-year breast cancer-specific mort…	none	age, race, smoking, education, BMI, parity/lactation history, stage, ER status	effect measure modification by race, and tested for multiplicative interactions by comparing regression modles with continuous PCB-by-race interaction terms to models without the terms.	exposure to PCBs was association with increased HR for mortality but with imprecise estimates.
PFAS	34293563	https://pubmed.ncbi.nlm.nih.gov/34293563/	Elevated levels of perfluoroalkyl substances in breast cancer patients within the Greater Manila Area.	Chemosphere	Velarde MC and Chan AFO and Sajo MEJV and Zakharevich I and Melamed J and Uy GLB and Teves JMY and Corachea AJM and Valparaiso AP and Macalindong SS and Cabaluna ND and Dofitas RB and Giudice LC and Gerona RR	2022	Full	N = 150, 75 BC cases and 75 controls	case-control	Philippines	PFAS	serum samples	lod/sqrt2	OR calculated via logistic regression	OR	Breast cancer patients	breast cancer diagnosis, recruited from Philippine general hospital	Higher PFAS (GM and 95%CI) levels among BC patients, in PCA biplots PFAS had positive association with BC cases. among the PFAS with detection frequencies ≥90%, PFDoA, PFDA, and PFHxA were the most significantly associated with breast cancer (adjusted models). PFDoA: compared to the 1st quartiles: 4thQ OR(95%CI) = 13.63 (3.24 - 94.88); 3rQ 9.67 (2.16 - 70.06); 2nd Q 2.41 (0.42-19.24; p for trend …		age, region of residence, employment status, income	none	higher levels of PFAS associated with increased odds of BC in Philippina women	Recent Studies generally had a postivie associations of PFAS with breast cancer. Found 4 new studies, 3 with increased assocaitions with Breast cancer. One study had increased risk for post menopausal breast cancer for perfluorotridecanoic acid, but decreased risk for other PFAS.
PFAS	34392213	https://pubmed.ncbi.nlm.nih.gov/34392213/	Serum perfluoroalkyl substances and breast cancer risk in Japanese women: A case-control study.	The Science of the total environment	Itoh H and Harada KH and Kasuga Y and Yokoyama S and Onuma H and Nishimura H and Kusama R and Yokoyama K and Zhu J and Harada Sassa M and Tsugane S and Iwasaki M	2021	Full	405 Breast cancer patients and 405 matched pairs	case-control	Japan	PFAS	serum samples		conditional logistic regression to calculate OR for quartiles of serum concentration	OR	estrogen and progesterone receptor. breast cancer diagnosis	medical records and ER PR measured	exposure was inversely associated with BC Odds	no	matching design variables (age and residential area [urban or rural]), BMI (kg/m2) (quartiles), height [cm] (continuous), menopausal status and age at menopause (premenopausal, <48, 48–50, 51–52, or ≥ 53 years), age at first childbirth (nulliparous, <25, 25–26, 27–28, or ≥ 29 [years]), family history of breast cancer (no, yes), smoking status (never, past, current smoker), strenuous physical acti…	we performed subgroup analyses by menopausal status using unconditional logistic regression analysis (SAS PROC LOGISTIC procedure) adjusting for matching design variables (age and residential area) and other covariates used in Model 1. On the basis of a related study (Dhingra et al., 2017), years after menopause (the time since menopause) was also used for adjustment in the analyses among postmen…	higher tertile of exposure was associated with lower odds of BC. concentrations of 20 PFAS congeners were significantly inversely associated with risk of breast cancer. Comparing the extreme quartiles of linear isomers of perfluorooctane sulfonate or perfluorooctanoic acid, ORs were 0.15 (95% CI: 0.07, 0.33 P for trend <0.0001) and 0.21 95% CI: 0.10, 0.44 P for trend <0.0001). Among postmenopausa…
PFAS	35472559	https://pubmed.ncbi.nlm.nih.gov/35472559/	Plasma perfluoroalkyl substance exposure and incidence risk of breast cancer: A case-cohort study in the Dongfeng-Tongji cohort.	Environmental pollution (Barking, Essex : 1987)	Feng Y and Bai Y and Lu Y and Chen M and Fu M and Guan X and Cao Q and Yuan F and Jie J and Li M and Meng H and Wang C and Hong S and Zhou Y and Zhang X and He M and Guo H	2022	Full	990 female patients and 213 incident cases of BC outside the subcohort	case-control	Shiyan China	PFAS	Plasma		COX regression	Hazard ratio (HR)	post-menopausal	incident breast cancer cases in population	1-unit increase in ln-transformed PFOA and PFHpA, was associated with a separate 35% and 20% higher incident risk of breast cancer [HR (95%CI) = 1.35 (1.03, 1.78) and 1.20 (1.02, 1.40), respectively]. A borderline significant association was observed between the sum of PFCA concentrations (ΣPFCA) and breast cancer incidence [HR (95%CI) = 1.35 (0.97, 1.87), P = 0.078]. AMONG POST-MONOP: It was sho…	quantile g-comp	age (continuous), BMI (continuous), occupation type (manufacturing or manual labor work/service or sale work/office work), smoking and alcohol drinking status (ever/never), marital status (bachelor or not), enrollment year (2008/2013), parity (0/1/≥2), menopausal status (pre- or post-menopause), disease history of mastitis (yes/no), use of hormone replacement therapy (yes/no), and family history …		log unit increase of PFOA, PFHpA and PFCA were associated with increases in BC incident risk.
PFAS	32580117	https://pubmed.ncbi.nlm.nih.gov/32580117/	A case-control study of perfluoroalkyl substances and the risk of breast cancer in Taiwanese women.	Environment international	Tsai MS and Chang SH and Kuo WH and Kuo CH and Li SY and Wang MY and Chang DY and Lu YS and Huang CS and Cheng AL and Lin CH and Chen PC	2020	Full	120 BC patients and 119 controls	case-control	Taiwan	PFAS	Plasma	loq/2	logistic Regression	OR	breast cancer in pre and post. Menopausal women (<50yrs and >50 yrs.)	from clinical diagnosis	PFOS associated with increased odds of BC in premonop women: 2.34 (1.02, 5.38). with elevated trends in OR (not statistically significant) for other PFAS chemicals. Results null/protective for post-menopausal women.	NO	age, body mass index (BMI; kilograms per meter squared), menopause (Yes vs No), cigarette smoking once a week for more than half a year in the past (Yes vs No), alcohol drinking once a week for more than half a year in the past (Yes vs No), had ever been pregnant (Yes vs No), had ever used oral contraception (Yes vs No), had ever had an abortion (Yes vs No), parity, breastfeeding history (Yes vs …		PFAS associated with increased odds of premenopausal breast cancer
PFAS/PBDE	35216589	https://pubmed.ncbi.nlm.nih.gov/35216589/	Application of two statistical approaches (Bayesian Kernel Machine Regression and Principal Component Regression) to assess breast cancer risk in association to exposure to mixtures of brominated flame retardants and per- and polyfluorinated alkylated substances in the E3N cohort.	Environmental health : a global access science source	Frenoy P and Perduca V and Cano-Sancho G and Antignac JP and Severi G and Mancini FR	2022	Full	194 post monop cases and 194 controls	nested case-control	France	PFAS; Brominated flame retardants	serum and plasma	imputed to the median or modal (categorical)	PCA and BKMR	unclear	post and pre menopausal methods	identified through self-reporting in the questionnaires, from the MGEN files, or through information from death certificates. Deaths were reported by family members and by searches in the MGEN files and causes of death were obtained from the National Death Index	more difficult to interpret with Mixtures methods. With BKMR positive trend seen for BDE-28 and BDE-99. Inverse relationship for BDE-47 and BDE-100. For PFAS: negative trend for positive trend was observed for PFOS, PFOSA, and N_MeFOSAA, while a negative trend was observed for N_EtFOSAA, and PFUnA	BKMR and PCA regression	Logistic regression and BKMR models were adjusted for total plasma lipid content by the addition of a separate term in the model (ng/L, continuous), as recommended by Schisterman et al. [43]. The models were further adjusted for smoking status (never vs. ever), physical activity measured in metabolic equivalent tasks (MET)-hour/week (continuous), education (≤ 12 years, 12 to 14 years, > 14 years)…		mixtures models found positive and negative trends in the relationship between chemicals and breast cancer taking into account chemicals mixtures.
PFAS/PBDE/PCB/OP Pesticides	28610584	https://pubmed.ncbi.nlm.nih.gov/28610584/	Serum levels of environmental pollutants is a risk factor for breast cancer in Inuit: a case control study.	Environmental health : a global access science source	Wielsoe M and Kern P and Bonefeld-Jorgensen EC	2017	Full	77 cases and 84 controls	case-control	Greenland (Inuit)	PFAS; PBDEs; PCBs, Organochlorine pesticides	Serum	DL/ 2	logistic regression	OR	Breast cancer	BC cases recruited upon diagnosis	Breast Cancer risk significantly positively associated with PCB. PFAS chemicals including sum PFAS were associated with increased OR for BC in the 3rd vs 1t tertile of exposure. PBDEs below 50% DF so excluded from further analysis.	sum PFAS	included age, cotinine levels, parity coded as a continuous variables, BMI in groups, and breastfeeding coded as yes or no.		PCB and PFAS were associated with increased risk for BC
Polybrominated diphenyl ethers (PBDEs)	34425644	https://pubmed.ncbi.nlm.nih.gov/34425644/	Methylation biomarkers of polybrominated diphenyl ethers (PBDEs) and association with breast cancer risk at the time of menopause.	Environment international	Ding YC and Hurley S and Park JS and Steele L and Rakoff M and Zhu Y and Zhao J and LaBarge M and Bernstein L and Chen S and Reynolds P and Neuhausen SL	2021	Full	397 controls, 133 with BC	nested case-control	United States	PBDEs	Serum biomarkers	single imputation of log-normal distribution	multivariable linear regression		methylation biomarkers in women during menopausal transition ages 40-58	DNA Methylation sites through blood measurement	Positive association between PBDE and DNA methylation sites	no			PBDE associated with methylation changes in hormone-pathway genes.	Doesn't add anything to existing literature on relationship between BDE retardants and breast cancer
Polybrominated diphenyl ethers (PBDEs)	32434563	https://pubmed.ncbi.nlm.nih.gov/32434563/	Plasma concentration of brominated flame retardants and postmenopausal breast cancer risk: a nested case-control study in the French E3N cohort.	Environmental health : a global access science source	Mancini FR and Cano-Sancho G and Mohamed O and Cervenka I and Omichessan H and Marchand P and Boutron-Ruault MC and Arveux P and Severi G and Antignac JP and Kvaskoff M	2020	Full	197 cases and 197 controls	case-control	France	PBDEs; brominated flame retardants	plasma	lod/sqrt2	conditional logistic regression	OR	mostly post menopausal	identified through self-report in the questionnaires, from the MGEN files, or through information from death certificates. Deaths were reported by family members and by searches in the MGEN files, and causes of death were obtained from the National Death Index. Pathology reports were obtained for 93% of incident cases. We also considered cases for which pathology reports have not been obtained, b…	results were not statistically significant but have trends of higher OR of quintiles of exposure vs the 1st quintile for BDE-28 and BDE-99. Models run on log(continuous) are null.			Stratified by ER+ and ER- and progesterone postive and negative.	Results were inconclusive and effect sizes are small.
Polycyclic aromatic hydrocarbons [PAHs]	26946191	https://pubmed.ncbi.nlm.nih.gov/26946191/	Polymorphisms in DNA repair genes, traffic-related polycyclic aromatic hydrocarbon exposure and breast cancer incidence.	International journal of cancer	Mordukhovich I and Beyea J and Herring AH and Hatch M and Stellman SD and Teitelbaum SL and Richardson DB and Millikan RC and Engel LS and Shantakumar S and Steck SE and Neugut AI and Rossner P Jr and Santella RM and Gammon MD	2016	Abstact				PAH											Looked at cancer risk in women with specific DNA repair genotypes relevant to BC. Study found elevated Breast cancer among those with polymorphisms in those sites.	Consistent with assocaitions forexposure andbreastcancer, except for one dietary study that estimated exposrue based on self reportedfood intake.
Polycyclic aromatic hydrocarbons [PAHs]	35697224	https://pubmed.ncbi.nlm.nih.gov/35697224/	Association between polycyclic aromatic hydrocarbons (PAH) dietary exposure and mortality risk in the E3N cohort.	The Science of the total environment	Marques C and Fiolet T and Frenoy P and Severi G and Mancini FR	2022	Abstact				PAH											Assessed PAH in diet and evaluated their relationship with Breast Cancer. Used a sum of 4 PAH, found no association with hazard of Breast Cancer
Polycyclic aromatic hydrocarbons [PAHs]	33503556	https://pubmed.ncbi.nlm.nih.gov/33503556/	Risk of breast cancer associated with long-term exposure to benzo[a]pyrene (BaP) air pollution: Evidence from the French E3N cohort study.	Environment international	Amadou A and Praud D and Coudon T and Deygas F and Grassot L and Faure E and Couvidat F and Caudeville J and Bessagnet B and Salizzoni P and Gulliver J and Leffondre K and Severi G and Mancini FR and Fervers B	2021	Abstact				PAH Benzo[a]pyrene (PAH)											ambient benzo-a-pyrene, estimated in the environment and assigned exposure to geocoded residences. modest increases in OR for increases in BaP
Polycyclic aromatic hydrocarbons [PAHs]	28616736	https://pubmed.ncbi.nlm.nih.gov/28616736/	Geographic variations in female breast cancer incidence in relation to ambient air emissions of polycyclic aromatic hydrocarbons.	Environmental science and pollution research international	Large C and Wei Y	2017	Abstact				PAH											Ecological study in US of variation by incidence across geographic regions, found increased beta coefficient for cancer incidence with higher PAH emission density
Replacement flame retardants: non-PBDE brominated flame retardants (BFRs) and organophosphorus flame retardants (OPFRs)	27312402	https://pubmed.ncbi.nlm.nih.gov/27312402/	Breast cancer among women in Michigan following exposure to brominated flame retardants.	Occupational and environmental medicine	Terrell ML and Rosenblatt KA and Wirth J and Cameron LL and Marcus M	2016	Full	51 cases and 202 age matched controls	nested case-control	US	brominated flame retardants	serum		logistic regression	OR	unclear. Average age of BC cases is 61. probably mixed pre and post menop	prior to creation of the Michigan cancer registry cases identified through follow up and confirmed with clinical diagnosis. the rest were identified through the Michigan cancer registry. cause of death was confirmed through national death index.	with continuous exposure results were null. With exposures treated categorically there was an increased odds of BC for those with BPP>10ng/ml compared to less than 1ng/ml. OR=2.60, 95% CI 0.93 to 7.27)	no	age, family history of BC, age at first live birth, alcohol consumption, smoking and BMI	no	increased odds of BC among those more highly exposed to PBBs.	Little Evidence to change previous findings
Replacement flame retardants: non-PBDE brominated flame retardants (BFRs) and organophosphorus flame retardants (OPFRs)	33049558	https://pubmed.ncbi.nlm.nih.gov/33049558/	The risk and impact of organophosphate esters on the development of female-specific cancers: Comparative analysis of patients with benign and malignant tumors.	Journal of hazardous materials	Liu Y and Li Y and Dong S and Han L and Guo R and Fu Y and Zhang S and Chen J	2021	Full	258 patients	cross sectional	China	OPFR esters Flame retardants	Plasma biomarkers	1/2 LOQ	logistic regression, correlation	unclear	Breast tumor, breast cancer, benign breast tumor, breast cancer, benign tumor of the uterus and cervical cancer.	unclear	OPEs were detected in the benign tumor group, breast cancer, group and cervical cancer group. TCIPP and TEHP detection frequencies were higher in the breast cancer group than the benign tumor group. in Logistic regression models EHDPP and breast cancer chad an OR 0.91(0.84, 0.99). Also lower odds of cervical cancer.	no	age, hypertension, liver function, urine routine tests results (?), renal function		Increased levels among cancer groups compared to benign tumors. logistic regression models demonstrate decreased Odds of Breast and cervical cancer.
Styrene	31226564	https://pubmed.ncbi.nlm.nih.gov/31226564/	Airborne mammary carcinogens and breast cancer risk in the Sister Study.	Environment international	Niehoff NM and Gammon MD and Keil AP and Nichols HB and Engel LS and Sandler DP and White AJ	2019	Full	48719 women from the sister study; with 2975 cases	longitudinal cohort	united States	methylene chloride; styrene	National Air toxic Assessments (NATA) with dispersion modeling linked to participant census tract. 29 air toxicants were studied		cox proportional hazard on quintiles of exposure.	Hazard ratio	Pre and post menop cancer in women	followed until cancer diagnosis. through health updates or questionnaire and medical record abstraction	Methylene chloride: increased risk of overall (HR quintile 4vs1=1.21; 95% CI=1.07–1.38) and ER+ invasive breast cancer (HRquintile 4vs1=1.28; 95% CI=1.08–1.52). uggestive positive associations were also observed for overall breast cancer in the top category for acrylamide (HR=1.08; 95% CI: 0.96, 1.22), polycyclic organic matter (HR=1.07; 95% CI: 0.95, 1.21), propylene dichloride (HR=1.10; 95% CI:…	Classification and regression tree (CART) with the 29 chemicals and covariates to evaluate risk at each "branch". Risk for each participant was calculated by taking the average outcome at the end of each "branch"	age, race, education, cigarette smoking, marital status, menopausal status, parity, hormone replacement therapy use, BMI, and residence type	restricted models to invasive breast cancer alone (Supplemental Table 3) or to non-Hispanic whites, those who enrolled in 2005 or later, or those who had lived at their baseline address for >10 years, and when additionally adjusted for region (data not shown). Results were slightly attenuated, but interpretation did not change, when restricted to the cases confirmed by medical record	Methylene chloride was associated with increased risk of breast cancer most consistently. Other chemicals including acrylamide, polycyclic organic matter, polypropylene dichloride, and styrene were "suggestive" of effect with imprecise confidence intervals,	Not significant, suggestive, association of living in an area with higher air concentrations of styrene and breast cancer (both ER positive and general). In large US longitudinal cohort of women.
Footnote: NO Studies for Isoprene.
For Diesel exhaust and PAHs we conducted only Abstract review to see if results would change our conclusions.
2 studies excluded because they calculated measures that arent attributatble to individual risk (eg. SMR, SIR)
1 study did not measure chemical exposures. (benzene)

## Sheet: Table S4
Pubmed ID	Title	Journal	Authors
16961007	Application of real-time particle sensors to help mitigate exposures of wildland firefighters.	Archives of environmental & occupational health	Edwards R and Johnson M and Dunn KH and Naeher LP
30704059	Metabolic Syndrome and Air Pollution: A Narrative Review of Their Cardiopulmonary Effects.	Toxics	Clementi EA and Talusan A and Vaidyanathan S and Veerappan A and Mikhail M and Ostrofsky D and Crowley G and Kim JS and Kwon S and Nolan A
30909263	Two-month point prevalence of exposure to critical incidents in firefighters in a single fire service.	Work (Reading, Mass.)	MacDermid JC and Nazari G and Rashid C and Sinden K and Carleton N and Cramm H
30794073	Mental health training, attitudes toward support, and screening positive for mental disorders.	Cognitive behaviour therapy	Carleton RN and Afifi TO and Turner S and Taillieu T and Vaughan AD and Anderson GS and Ricciardelli R and MacPhee RS and Cramm HA and Czarnuch S and Hozempa K and Camp RD
31419620	A chink in the armor: The influence of training on generalization learning impairments after viewing traumatic stimuli.	Cognition	Haim-Nachum S and Levy-Gigi E
25236294	Searching for non-genetic molecular and imaging PTSD risk and resilience markers: Systematic review of literature and design of the German Armed Forces PTSD biomarker study.	Psychoneuroendocrinology	Schmidt U and Willmund GD and Holsboer F and Wotjak CT and Gallinat J and Kowalski JT and Zimmermann P
22796920	Hypomethylation of dual specificity phosphatase 22 promoter correlates with duration of service in firefighters and is inducible by low-dose benzo[a]pyrene.	Journal of occupational and environmental medicine	Ouyang B and Baxter CS and Lam HM and Yeramaneni S and Levin L and Haynes E and Ho SM
31463517	Cancer incidence among Swedish firefighters: an extended follow-up of the NOCCA study.	International archives of occupational and environmental health	Bigert C and Martinsen JI and Gustavsson P and Sparen P
26997453	Giant cell interstitial pneumonia in patients without hard metal exposure: analysis of 3 cases and review of the literature.	Human pathology	Khoor A and Roden AC and Colby TV and Roggli VL and Elrefaei M and Alvarez F and Erasmus DB and Mallea JM and Murray DL and Keller CA
17400664	World Trade Center 'sarcoid-like' granulomatous pulmonary disease in New York City Fire Department rescue workers.	Chest	Izbicki G and Chavko R and Banauch GI and Weiden MD and Berger KI and Aldrich TK and Hall C and Kelly KJ and Prezant DJ
29145162	Biomonitoring-based exposure assessment of benzene, toluene, ethylbenzene and xylene among workers at petroleum distribution facilities.	Ecotoxicology and environmental safety	Heibati B and Godri Pollitt KJ and Charati JY and Ducatman A and Shokrzadeh M and Karimi A and Mohammadyan M
28360142	Do Functional Movement Screen (FMS) composite scores predict subsequent injury? A systematic review with meta-analysis.	British journal of sports medicine	Moran RW and Schneiders AG and Mason J and Sullivan SJ
28692002	Impact of Work Task-Related Acute Occupational Smoke Exposures on Select Proinflammatory Immune Parameters in Wildland Firefighters.	Journal of occupational and environmental medicine	Adetona AM and Adetona O and Gogal RM Jr and Diaz-Sanchez D and Rathbun SL and Naeher LP
21979175	PCDD, PCDF, and PCB exposure in current and former firefighters from Eastern Siberia.	Toxicology letters	Chernyak YI and Shelepchikov AA and Brodsky ES and Grassman JA
32916985	Food Intake REstriction for Health OUtcome Support and Education (FIREHOUSE) Protocol: A Randomized Clinical Trial.	International journal of environmental research and public health	Kwon S and Riggs J and Crowley G and Lam R and Young IR and Nayar C and Sunseri M and Mikhail M and Ostrofsky D and Veerappan A and Zeig-Owens R and Schwartz T and Colbeth H and Liu M and Pompeii ML and St-Jules D and Prezant DJ and Sevick MA and Nolan A
27561858	Situational Pressures that Influence Firefighters' Decision Making about Personal Protective Equipment: A Qualitative Analysis.	American journal of health behavior	Maglio MA and Scott C and Davis AL and Allen J and Taylor JA
28926576	Receptor for advanced glycation end-products and World Trade Center particulate induced lung function loss: A case-cohort study and murine model of acute particulate exposure.	PloS one	Caraher EJ and Kwon S and Haider SH and Crowley G and Lee A and Ebrahim M and Zhang L and Chen LC and Gordon T and Liu M and Prezant DJ and Schmidt AM and Nolan A
30907277	Non-targeted GC/MS analysis of exhaled breath samples: Exploring human biomarkers of exogenous exposure and endogenous response from professional firefighting activity.	Journal of toxicology and environmental health. Part A	Geer Wallace MA and Pleil JD and Oliver KD and Whitaker DA and Mentese S and Fent KW and Horn GP
32011688	Standards in Biologic Lesions: Cutaneous Thermal Injury and Inhalation Injury Working Group 2018 Meeting Proceedings.	Journal of burn care & research : official publication of the American Burn Association	Moffatt LT and Madrzykowski D and Gibson ALF and Powell HM and Cancio LC and Wade CE and Choudhry MA and Kovacs EJ and Finnerty CC and Majetschak M and Shupp JW
17668289	The relationship between quality of life and posttraumatic stress disorder or major depression for firefighters in Kaohsiung, Taiwan.	Quality of life research : an international journal of quality of life aspects of treatment, care and rehabilitation	Chen YS and Chen MC and Chou FH and Sun FC and Chen PC and Tsai KY and Chao SS
24467725	Plasticizer contamination of firefighter personal protective clothing--a potential factor in increased health risks in firefighters.	Journal of occupational and environmental hygiene	Lacey S and Alexander BM and Baxter CS
24983046	(no title found)
26821331	Exposures to environmental phenols in Southern California firefighters and findings of elevated urinary benzophenone-3 levels.	Environment international	Waldman JM and Gavin Q and Anderson M and Hoover S and Alvaran J and Ip HSS and Fenster L and Wu NT and Krowech G and Plummer L and Israel L and Das R and She J
31035527	Metabolic Syndrome Biomarkers of World Trade Center Airway Hyperreactivity: A 16-Year Prospective Cohort Study.	International journal of environmental research and public health	Kwon S and Crowley G and Mikhail M and Lam R and Clementi E and Zeig-Owens R and Schwartz TM and Liu M and Prezant DJ and Nolan A
26843681	Agreement Between Self-Reported and Confirmed Cancer Diagnoses in New York City Firefighters and EMS Workers, 2001-2011.	Public health reports (Washington, D.C. : 1974)	Zeig-Owens R and Kablanian A and Webber MP and Liu Y and Mayerson E and Schwartz T and Jaber N and Kelly KJ and Prezant DJ
16938791	Health responses of New York City firefighter spouses and their families post-September 11, 2001 terrorist attacks.	Issues in mental health nursing	Menendez AM and Molloy J and Magaldi MC
19117017	Prevalence and risk of asthma symptoms among firefighters in Sao Paulo, Brazil: a population-based study.	American journal of industrial medicine	Ribeiro M and de Paula Santos U and Bussacos MA and Terra-Filho M
26712895	Injury Risk and Noise Exposure in Firefighter Training Operations.	The Annals of occupational hygiene	Neitzel RL and Long RN and Sun K and Sayler S and von Thaden TL
19894221	Occupational injuries among emergency responders.	American journal of industrial medicine	Reichard AA and Jackson LL
26271391	The impact of sleep restriction while performing simulated physical firefighting work on cortisol and heart rate responses.	International archives of occupational and environmental health	Wolkow A and Aisbett B and Reynolds J and Ferguson SA and Main LC
31431109	Smoldering and flaming biomass wood smoke inhibit respiratory responses in mice.	Inhalation toxicology	Hargrove MM and Kim YH and King C and Wood CE and Gilmour MI and Dye JA and Gavett SH
29164319	Cancer incidence in Stockholm firefighters 1958-2012: an updated cohort study.	International archives of occupational and environmental health	Kullberg C and Andersson T and Gustavsson P and Selander J and Tornling G and Gustavsson A and Bigert C
32238072	Validation of the Suicidal Behavior Exposure Scale in First Responders.	Crisis	Wolford-Clevenger C and Smith PN and Kuhlman S and Morgan R and Stefurak T
31126090	Genetic Variants Associated with FDNY WTC-Related Sarcoidosis.	International journal of environmental research and public health	Cleven KL and Ye K and Zeig-Owens R and Hena KM and Montagna C and Shan J and Hosgood HD 3rd and Jaber N and Weiden MD and Colbeth HL and Goldfarb DG and Spivack SD and Prezant DJ
33205218	Sex differences in the physiological adaptations to heat acclimation: a state-of-the-art review.	European journal of applied physiology	Wickham KA and Wallace PJ and Cheung SS
26389531	The Strongest Correlates of PTSD for Firefighters: Number, Recency, Frequency, or Perceived Threat of Traumatic Events?	Journal of traumatic stress	Pinto RJ and Henriques SP and Jongenelen I and Carvalho C and Maia AC
32966100	Chemical Characterization of a Legacy Aqueous Film-Forming Foam Sample and Developmental Toxicity in Zebrafish (Danio rerio).	Environmental health perspectives	Annunziato KM and Doherty J and Lee J and Clark JM and Liang W and Clark CW and Nguyen M and Roy MA and Timme-Laragy AR
30454624	Prevalence and correlates of psychiatric symptoms among first responders in a Southern State.	Archives of psychiatric nursing	Jones S and Nagel C and McSweeney J and Curran G
22738068	Predicting post-trauma stress symptoms from pre-trauma psychophysiologic reactivity, personality traits and measures of psychopathology.	Biology of mood & anxiety disorders	Orr SP and Lasko NB and Macklin ML and Pineles SL and Chang Y and Pitman RK
29304155	Firefighters, posttraumatic stress disorder, and barriers to treatment: Results from a nationwide total population survey.	PloS one	Kim JE and Dager SR and Jeong HS and Ma J and Park S and Kim J and Choi Y and Lee SL and Kang I and Ha E and Cho HB and Lee S and Kim EJ and Yoon S and Lyoo IK
25539429	Refractory sarcoid arthritis in World Trade Center-exposed New York City firefighters: a case series.	Journal of clinical rheumatology : practical reports on rheumatic & musculoskeletal diseases	Loupasakis K and Berman J and Jaber N and Zeig-Owens R and Webber MP and Glaser MS and Moir W and Qayyum B and Weiden MD and Nolan A and Aldrich TK and Kelly KJ and Prezant DJ
31509058	Barriers and Facilitators to Seeking Mental Health Care Among First Responders: 'Removing the Darkness'.	Journal of the American Psychiatric Nurses Association	Jones S and Agud K and McSweeney J
29621422	Fire service instructors' working practices: A UK survey.	Archives of environmental & occupational health	Watkins ER and Hayes M and Watt P and Richardson AJ
16036853	Blood-borne pathogens among firefighters and emergency medical technicians.	Prehospital emergency care : official journal of the National Association of EMS Physicians and the National Association of State EMS Directors	Boal WL and Hales T and Ross CS
31466139	Association between early advanced life support and good neurological outcome in out of hospital cardiac arrest: A propensity score analysis.	Journal of evaluation in clinical practice	Michelland L and Adnet F and Escutnaire J and Baker C and Hubert H and Chevret S
29984143	Prevalence of and factors associated with mammography and prostate-specific antigen screening among World Trade Center Health Registry enrollees, 2015-2016.	Preventive medicine reports	Yung J and Li J and Jordan HT and Cone JE
18258306	Modification effects of coping on post-traumatic morbidity among earthquake rescuers.	Psychiatry research	Chang CM and Lee LC and Connor KM and Davidson JR and Lai TJ
32731483	Free Your Mind: Emotional Expressive Flexibility Moderates the Effect of Stress on Post-Traumatic Stress Disorder Symptoms.	International journal of molecular sciences	Levy-Gigi E and Donner R and Bonanno GA
16181434	Maladaptive appraisals as a risk factor for posttraumatic stress: a study of trainee firefighters.	Psychological science	Bryant RA and Guthrie RM
30580762	Prediction of exertional lower extremity musculoskeletal injury in tactical populations: protocol for a systematic review and planned meta-analysis of prospective studies from 1955 to 2018.	Systematic reviews	Flanagan SD and Krajewski KT and Sinnott AM and Johnson CD and Eagle SR and LaGoy AD and Beckner ME and Beethe AZ and Turner R and Lovalekar MT and Dunn-Lewis C and Connaboy C and Nindl BC
16083408	Using the theory of planned behavior and a stage model of persuasion to evaluate a safety message for firefighters.	Health communication	Welbourne J and Booth-Butterfield S
23158597	Epidemiology of injuries to wildland firefighters.	The American journal of emergency medicine	Britton C and Lynch CF and Ramirez M and Torner J and Buresh C and Peek-Asa C
32990508	Impact of select PPE design elements and repeated laundering in firefighter protection from smoke exposure.	Journal of occupational and environmental hygiene	Mayer AC and Horn GP and Fent KW and Bertke SJ and Kerber S and Kesler RM and Newman H and Smith DL
29771556	Tobacco and alcohol use among firefighters during their first 3 years of service.	Psychology of addictive behaviors : journal of the Society of Psychologists in Addictive Behaviors	Gulliver SB and Zimering R and Knight J and Morissette S and Kamholz B and Meyer E and Keane T and Pennington M and Denman T and Carpenter T and Kimbrel N
29601556	['Danger theory'as a common mechanism of sarcoidosis induction by infectious and non- infectious factors - a role of environmental factors and autoimmunity].	Polski merkuriusz lekarski : organ Polskiego Towarzystwa Lekarskiego	Dubaniewicz A
21966080	Physician-diagnosed respiratory conditions and mental health symptoms 7-9 years following the World Trade Center disaster.	American journal of industrial medicine	Webber MP and Glaser MS and Weakley J and Soo J and Ye F and Zeig-Owens R and Weiden MD and Nolan A and Aldrich TK and Kelly K and Prezant D
17407147	Floodwater exposure and the related health symptoms among firefighters in New Orleans, Louisiana 2005.	American journal of industrial medicine	Tak S and Bernard BP and Driscoll RJ and Dowell CH
25447453	Firefighters' exposure to perfluoroalkyl acids and 2-butoxyethanol present in firefighting foams.	Toxicology letters	Laitinen JA and Koponen J and Koikkalainen J and Kiviranta H
24798917	Biological monitoring of environmental exposure to polycyclic aromatic hydrocarbons in subjects living in the area of recycling electronic garbage, in Southern China.	Environmental science and pollution research international	Wang Y and Zhang W and Fan R and Sheng G and Fu J
22161219	Predictors of hearing protection behavior among firefighters in the United States.	International journal of behavioral medicine	Hong O and Chin DL and Ronis DL
31960054	Trauma and work factors as predictors of firefighters' psychiatric distress.	Occupational medicine (Oxford, England)	Teoh KRH and Lima E and Vasconcelos A and Nascimento E and Cox T
26554925	Respiratory protection for firefighters--Evaluation of CBRN canisters for use during overhaul II: In mask analyte sampling with integrated dynamic breathing machine.	Journal of occupational and environmental hygiene	Jones L and Burgess JL and Evans H and Lutz EA
30233801	Metabolomics of World Trade Center-Lung Injury: a machine learning approach.	BMJ open respiratory research	Crowley G and Kwon S and Haider SH and Caraher EJ and Lam R and St-Jules DE and Liu M and Prezant DJ and Nolan A
16984788	Test of firefighter's turnout gear in hot and humid air exposure.	International journal of occupational safety and ergonomics : JOSE	Holmer I and Kuklane K and Gao C
31735131	Examining Behaviors Related to Retirement, Cleaning, and Storage of Turnout Gear Among Rural Firefighters.	Workplace health & safety	Macy GB and Hwang J and Taylor R and Golla V and Cann C and Gates B
29410452	Occupational Exposure to Polycyclic Aromatic Hydrocarbons and Elevated Cancer Incidence in Firefighters.	Scientific reports	Stec AA and Dickens KE and Salden M and Hewitt FE and Watts DP and Houldsworth PE and Martin FL
27930494	Firefighter Exposures to Potentially Hazardous Substances Reported to Texas Poison Centers.	Journal of occupational and environmental medicine	Forrester MB
30022494	Exposure to suicide and suicide bereavement among women firefighters: Associated suicidality and psychiatric symptoms.	Journal of clinical psychology	Hom MA and Stanley IH and Spencer-Thomas S and Joiner TE
26194660	Serum concentrations of chlorinated dibenzo-p-dioxins, furans and PCBs, among former phenoxy herbicide production workers and firefighters in New Zealand.	International archives of occupational and environmental health	't Mannetje A and Eng A and Walls C and Dryson E and McLean D and Kogevinas M and Fowles J and Borman B and O'Connor P and Cheng S and Brooks C and H Smith A and Pearce N
21633400	Obesity and injury-related absenteeism in a population-based firefighter cohort.	Obesity (Silver Spring, Md.)	Poston WS and Jitnarin N and Haddock CK and Jahnke SA and Tuley BC
31996475	Risk for heat-related illness among wildland firefighters: job tasks and core body temperature change.	Occupational and environmental medicine	West MR and Costello S and Sol JA and Domitrovich JW
32872174	Mortality among Fire Department of the City of New York Rescue and Recovery Workers Exposed to the World Trade Center Disaster, 2001-2017.	International journal of environmental research and public health	Colbeth HL and Zeig-Owens R and Hall CB and Webber MP and Schwartz TM and Prezant DJ
18515848	Occupational PAH exposures during prescribed pile burns.	The Annals of occupational hygiene	Robinson MS and Anthony TR and Littau SR and Herckes P and Nelson X and Poplin GS and Burgess JL
19583874	Serum heavy metals and hemoglobin related compounds in Saudi Arabia firefighters.	Journal of occupational medicine and toxicology (London, England)	Al-Malki AL
19077241	Effect of fire smoke on some biochemical parameters in firefighters of Saudi Arabia.	Journal of occupational medicine and toxicology (London, England)	Al-Malki AL and Rezq AM and Al-Saedy MH
29149887	Prostate cancer in firefighting and police work: a systematic review and meta-analysis of epidemiologic studies.	Environmental health : a global access science source	Sritharan J and Pahwa M and Demers PA and Harris SA and Cole DC and Parent ME
29566981	Anxiety-related psychopathology and chronic pain comorbidity among public safety personnel.	Journal of anxiety disorders	Carleton RN and Afifi TO and Taillieu T and Turner S and El-Gabalawy R and Sareen J and Asmundson GJG
24146820	Early elevation of serum MMP-3 and MMP-12 predicts protection from World Trade Center-lung injury in New York City Firefighters: a nested case-control study.	PloS one	Kwon S and Weiden MD and Echevarria GC and Comfort AL and Naveed B and Prezant DJ and Rom WN and Nolan A
30909266	Personal protective ensembles' effect on dynamic balance in firefighters.	Work (Reading, Mass.)	Games KE and Csiernik AJ and Winkelmann ZK and True JR and Eberman LE
30614505	Historical changes in chemical exposures encountered by Danish firefighters.	Scandinavian journal of work, environment & health	Pedersen JE and Petersen KU and Hansen J
32821605	Renal Cell Carcinoma as an Incidental Finding in Firefighters: A Case Series.	Cureus	Geiger KW and Wright TJ and Deters L
20634282	Accelerated spirometric decline in New York City firefighters with alpha(1)-antitrypsin deficiency.	Chest	Banauch GI and Brantly M and Izbicki G and Hall C and Shanske A and Chavko R and Santhyadka G and Christodoulou V and Weiden MD and Prezant DJ
25599382	Acute stress disorder modifies cerebral activity of amygdala and prefrontal cortex.	Cognitive neuroscience	Reynaud E and Guedj E and Trousselard M and El Khoury-Malhame M and Zendjidjian X and Fakra E and Souville M and Nazarian B and Blin O and Canini F and Khalfa S
21346631	Perfluoroalkyl acids including perfluorooctane sulfonate and perfluorohexane sulfonate in firefighters.	Journal of occupational and environmental medicine	Jin C and Sun Y and Islam A and Qian Y and Ducatman A
32310290	Evaluation of Medical Surveillance and Incidence of Post-September 11, 2001, Thyroid Cancer in World Trade Center-Exposed Firefighters and Emergency Medical Service Workers.	JAMA internal medicine	Colbeth HL and Genere N and Hall CB and Jaber N and Brito JP and El Kawkgi OM and Goldfarb DG and Webber MP and Schwartz TM and Prezant DJ and Zeig-Owens R
26849265	Health Conditions as Mediators of the Association Between World Trade Center Exposure and Health-Related Quality of Life in Firefighters and EMS Workers.	Journal of occupational and environmental medicine	Yip J and Zeig-Owens R and Hall CB and Webber MP and Olivieri B and Schwartz T and Kelly KJ and Prezant DJ
22284753	Hearing effects from intermittent and continuous noise exposure in a study of Korean factory workers and firefighters.	BMC public health	Chung IS and Chu IM and Cullen MR
32521346	Discovery of firefighter chemical exposures using military-style silicone dog tags.	Environment international	Poutasse CM and Poston WSC and Jahnke SA and Haddock CK and Tidwell LG and Hoffman PD and Anderson KA
28985535	Evaluation of polyurethane foam passive air sampler (PUF) as a tool for occupational PAH measurements.	Chemosphere	Strandberg B and Julander A and Sjostrom M and Lewne M and Koca Akdeva H and Bigert C
24295758	Exposure to radionuclides in smoke from vegetation fires.	The Science of the total environment	Carvalho FP and Oliveira JM and Malta M
26555473	Hydroxylated polycyclic aromatic hydrocarbons as biomarkers of exposure to wood smoke in wildland firefighters.	Journal of exposure science & environmental epidemiology	Adetona O and Simpson CD and Li Z and Sjodin A and Calafat AM and Naeher LP
30407130	Factors affecting smoke and crystalline silica exposure among wildland firefighters.	Journal of occupational and environmental hygiene	Reinhardt TE and Broyles G
33173912	Associations between polyfluoroalkyl substance and organophosphate flame retardant exposures and telomere length in a cohort of women firefighters and office workers in San Francisco.	medRxiv : the preprint server for health sciences	Clarity C and Trowbridge J and Gerona R and Ona K and McMaster M and Bessonneau V and Rudel RA and Buren H and Morello-Frosch R
31851590	Career fire hall exposures to diesel engine exhaust in Ontario, Canada.	Journal of occupational and environmental hygiene	Chung J and Demers PA and Kalenge S and Kirkham TL
17234251	Persistent organic pollutants in 9/11 world trade center rescue workers: reduction following detoxification.	Chemosphere	Dahlgren J and Cecchini M and Takhar H and Paepke O
30485152	Pilot study on the efficiency of water-only decontamination for firefighters' turnout gear.	Journal of occupational and environmental hygiene	Calvillo A and Haynes E and Burkle J and Schroeder K and Calvillo A and Reese J and Reponen T
31522064	Firefighters exposure to fire emissions: Impact on levels of biomarkers of exposure to polycyclic aromatic hydrocarbons and genotoxic/oxidative-effects.	Journal of hazardous materials	Oliveira M and Costa S and Vaz J and Fernandes A and Slezakova K and Delerue-Matos C and Teixeira JP and Carmo Pereira M and Morais S
23298425	Personal carbon monoxide exposures among firefighters at prescribed forest burns in the Southeastern United States.	Archives of environmental & occupational health	Dunn KH and Shulman S and Stock AL and Naeher LP
25751596	Volatile Organic Compounds Off-gassing from Firefighters' Personal Protective Equipment Ensembles after Use.	Journal of occupational and environmental hygiene	Fent KW and Evans DE and Booher D and Pleil JD and Stiegel MA and Horn GP and Dalton J
25290578	Human biomonitoring after chemical incidents and during short-term maintenance work as a tool for exposure analysis and assessment.	Toxicology letters	Bader M and Van Weyenbergh T and Verwerft E and Van Pul J and Lang S and Oberlinner C
29300328	The Human Exposure Potential from Propylene Releases to the Environment.	International journal of environmental research and public health	Morgott DA
28498656	Occupational Exposure to Polycyclic Aromatic Hydrocarbon of Wildland Firefighters at Prescribed and Wildland Fires.	Environmental science & technology	Navarro KM and Cisneros R and Noth EM and Balmes JR and Hammond SK
28978903	Maximum allowable exposure to different heat radiation levels in three types of heat protective clothing.	Industrial health	Heus R and Denhartog EA
25563545	Biomonitoring in California firefighters: metals and perfluorinated chemicals.	Journal of occupational and environmental medicine	Dobraca D and Israel L and McNeel S and Voss R and Wang M and Gajek R and Park JS and Harwani S and Barley F and She J and Das R
23363434	Inflammatory effects of woodsmoke exposure among wildland firefighters working at prescribed burns at the Savannah River Site, SC.	Journal of occupational and environmental hygiene	Hejl AM and Adetona O and Diaz-Sanchez D and Carter JD and Commodore AA and Rathbun SL and Naeher LP
26294217	Risk Factors for Multiple Myeloma: A Systematic Review of Meta-Analyses.	Clinical lymphoma, myeloma & leukemia	Sergentanis TN and Zagouri F and Tsilimidos G and Tsagianni A and Tseliou M and Dimopoulos MA and Psaltopoulou T
22449083	Predictors of posttraumatic stress disorder and other psychological symptoms in trauma-exposed firefighters.	Psychological services	Meyer EC and Zimering R and Daly E and Knight J and Kamholz BW and Gulliver SB
32826549	Objective Measurement of Carcinogens Among Dominican Republic Firefighters Using Silicone-Based Wristbands.	Journal of occupational and environmental medicine	Caban-Martinez AJ and Louzado-Feliciano P and Santiago KM and Baum J and Schaefer Solle N and Rivera G and Miric M and Perez-Then E and Kobetz-Kerman EN and Daunert S
26997333	Polycyclic aromatic hydrocarbons at fire stations: firefighters' exposure monitoring and biomonitoring, and assessment of the contribution to total internal dose.	Journal of hazardous materials	Oliveira M and Slezakova K and Alves MJ and Fernandes A and Teixeira JP and Delerue-Matos C and Pereira MDC and Morais S
22710199	Firefighters' multiple exposure assessments in practice.	Toxicology letters	Laitinen J and Makela M and Mikkola J and Huttu I
32380125	Biomonitoring of the benzene metabolite s-phenylmercapturic acid and the toluene metabolite s-benzylmercapturic acid in urine from firefighters.	Toxicology letters	Rosting C and Olsen R
24810272	The hidden price of repeated traumatic exposure.	Stress (Amsterdam, Netherlands)	Levy-Gigi E and Richter-Levin G
28609218	Lung function measures following simulated wildland firefighter exposures.	Journal of occupational and environmental hygiene	Ferguson MD and Semmens EO and Weiler E and Domitrovich J and French M and Migliaccio C and Palmer C and Dumke C and Ward T
16736059	Real-time and time-integrated PM2.5 and CO from prescribed burns in chipped and non-chipped plots: firefighter and community exposure and health implications.	Journal of exposure science & environmental epidemiology	Naeher LP and Achtemeier GL and Glitzenstein JS and Streng DR and Macintosh D
28319714	Occupational exposure of firefighters to polycyclic aromatic hydrocarbons in non-fire work environments.	The Science of the total environment	Oliveira M and Slezakova K and Fernandes A and Teixeira JP and Delerue-Matos C and Pereira MDC and Morais S
18946764	Application of end-exhaled breath monitoring to assess carbon monoxide exposures of wildland firefighters at prescribed burns.	Inhalation toxicology	Dunn KH and Devaux I and Stock A and Naeher LP
29494297	Airborne contaminants during controlled residential fires.	Journal of occupational and environmental hygiene	Fent KW and Evans DE and Babik K and Striley C and Bertke S and Kerber S and Smith D and Horn GP
26726952	Evaluation of Firefighter Exposure to Wood Smoke during Training Exercises at Burn Houses.	Environmental science & technology	Fernando S and Shaw L and Shaw D and Gallea M and VandenEnden L and House R and Verma DK and Britz-McKibbin P and McCarry BE
30172597	French firefighters exposure to Benzo[a]pyrene after simulated structure fires.	International journal of hygiene and environmental health	Abrard S and Bertrand M and De Valence T and Schaupp T
27067104	Impact of dioxins on antipyrine metabolism in firefighters.	Toxicology letters	Chernyak YI and Merinova AP and Shelepchikov AA and Kolesnikov SI and Grassman JA
21327314	[Exposure to carbon monoxide in wildland firefighters during wildfires suppression].	Revista espanola de salud publica	Carballo Leyenda B and Rodriguez-Marroyo JA and Lopez-Satue J and Avila Ordas C and Pernia Cubillo R and Villa Vicente JG
32100527	Exposure to Perfluoroalkyl Substances in a Cohort of Women Firefighters and Office Workers in San Francisco.	Environmental science & technology	Trowbridge J and Gerona RR and Lin T and Rudel RA and Bessonneau V and Buren H and Morello-Frosch R
19464814	Most cancer in firefighters is due to radio-frequency radiation exposure not inhaled carcinogens.	Medical hypotheses	Milham S
24049602	Outline of changes in cortisol and melatonin circadian rhythms in the security guards of shiraz university of medical sciences.	International journal of preventive medicine	Zamanian Z and Dehghani M and Hashemi H
23434577	Occupational exposure to woodsmoke and oxidative stress in wildland firefighters.	The Science of the total environment	Adetona O and Zhang JJ and Hall DB and Wang JS and Vena JE and Naeher LP
15935799	An overview of occupational benzene exposures and occupational exposure limits in Europe and North America.	Chemico-biological interactions	Capleton AC and Levy LS
32764107	Epidemiology of SARS-CoV-2 antibodies among firefighters/paramedics of a US fire department: a cross-sectional study.	Occupational and environmental medicine	Caban-Martinez AJ and Schaefer-Solle N and Santiago K and Louzado-Feliciano P and Brotons A and Gonzalez M and Issenberg SB and Kobetz E
17989124	Method development study for APR cartridge evaluation in fire overhaul exposures.	The Annals of occupational hygiene	Anthony TR and Joggerst P and James L and Burgess JL and Leonard SS and Shogren ES
32464238	Internal exposure of firefighting instructors to polycyclic aromatic hydrocarbons (PAH) during live fire training.	Toxicology letters	Rossbach B and Wollschlager D and Letzel S and Gottschalk W and Muttray A
28877717	Cardiovascular health effects following exposure of human volunteers during fire extinction exercises.	Environmental health : a global access science source	Andersen MHG and Saber AT and Pedersen PB and Loft S and Hansen AM and Koponen IK and Pedersen JE and Ebbehoj N and Norskov EC and Clausen PA and Garde AH and Vogel U and Moller P
31111145	Airborne and Dermal Exposure to Polycyclic Aromatic Hydrocarbons, Volatile Organic Compounds, and Particles among Firefighters and Police Investigators.	Annals of work exposures and health	Sjostrom M and Julander A and Strandberg B and Lewne M and Bigert C
24568319	Exposures and cross-shift lung function declines in wildland firefighters.	Journal of occupational and environmental hygiene	Gaughan DM and Piacitelli CA and Chen BT and Law BF and Virji MA and Edwards NT and Enright PL and Schwegler-Berry DE and Leonard SS and Wagner GR and Kobzik L and Kales SN and Hughes MD and Christiani DC and Siegel PD and Cox-Ganser JM and Hoover MD
18446186	Biological monitoring of smoke exposure among wildland firefighters: a pilot study comparing urinary methoxyphenols with personal exposures to carbon monoxide, particular matter, and levoglucosan.	Journal of exposure science & environmental epidemiology	Neitzel R and Naeher LP and Paulsen M and Dunn K and Stock A and Simpson CD
22364357	Base camp personnel exposure to particulate matter during wildland fire suppression activities.	Journal of occupational and environmental hygiene	McNamara ML and Semmens EO and Gaskill S and Palmer C and Noonan CW and Ward TJ
21765005	Characterization of noise and carbon monoxide exposures among professional firefighters in British Columbia.	The Annals of occupational hygiene	Kirkham TL and Koehoorn MW and Davies H and Demers PA
25679824	Firefighting instructors' exposures to polycyclic aromatic hydrocarbons during live fire training scenarios.	Journal of occupational and environmental hygiene	Kirk KM and Logan MB
31977921	Evaluation of Interventions to Reduce Firefighter Exposures.	Journal of occupational and environmental medicine	Burgess JL and Hoppe-Jones C and Griffin SC and Zhou JJ and Gulotta JJ and Wallentine DD and Moore PK and Valliere EA and Weller SR and Beitel SC and Flahr LM and Littau SR and Dearmon-Moore D and Zhai J and Jung AM and Garavito F and Snyder SA
21458022	An occupational exposure assessment of polychlorinated dibenzo-p-dioxin and dibenzofurans in firefighters.	Chemosphere	Hsu JF and Guo HR and Wang HW and Liao CK and Liao PC
20042882	A health hazard evaluation of antimony exposure in fire fighters.	Journal of occupational and environmental medicine	de Perio MA and Durgam S and Caldwell KL and Eisenberg J
32526498	Biomonitoring in firefighters for volatile organic compounds, semivolatile organic compounds, persistent organic pollutants, and metals: A systematic review.	Environmental research	Engelsman M and Toms LL and Banks APW and Wang X and Mueller JF
24366537	Health impacts of workplace heat exposure: an epidemiological review.	Industrial health	Xiang J and Bi P and Pisaniello D and Hansen A
29045708	Association between polycyclic aromatic hydrocarbon exposure and peripheral blood mononuclear cell DNA damage in human volunteers during fire extinction exercises.	Mutagenesis	Andersen MHG and Saber AT and Clausen PA and Pedersen JE and Lohr M and Kermanizadeh A and Loft S and Ebbehoj N and Hansen AM and Pedersen PB and Koponen IK and Norskov EC and Moller P and Vogel U
33039951	Cardiovascular risk as a moderator of associations among anxiety sensitivity, distress tolerance, PTSD and depression symptoms among trauma-exposed firefighters.	Journal of psychosomatic research	Ranney RM and Bing-Canar H and Paltell KC and Tran JK and Berenz EC and Vujanovic AA
28861557	Diesel particulate matter and polycyclic aromatic hydrocarbons in fire stations.	Environmental science. Processes & impacts	Bott RC and Kirk KM and Logan MB and Reid DA
27027971	Risk assessment of soils identified on firefighter turnout gear.	Journal of occupational and environmental hygiene	Easter E and Lander D and Huston T
26001497	Elevated levels of PFOS and PFHxS in firefighters exposed to aqueous film forming foam (AFFF).	Environment international	Rotander A and Toms LM and Aylward L and Kay M and Mueller JF
31021707	Exposures to air contaminants in compartment fire behavior training (CFBT) using particleboard fuel.	Journal of occupational and environmental hygiene	Kirk KM and Logan MB
17847625	Hazardous decibels: hearing health of firefighters.	AAOHN journal : official journal of the American Association of Occupational Health Nurses	Hong O and Samo DG
30932751	Targeted GC-MS analysis of firefighters' exhaled breath: Exploring biomarker response at the individual level.	Journal of occupational and environmental hygiene	Wallace MAG and Pleil JD and Oliver KD and Whitaker DA and Mentese S and Fent KW and Horn GP
26163543	Creation of a retrospective job-exposure matrix using surrogate measures of exposure for a cohort of US career firefighters from San Francisco, Chicago and Philadelphia.	Occupational and environmental medicine	Dahm MM and Bertke S and Allee S and Daniels RD
28524757	Wood smoke exposure of Portuguese wildland firefighters: DNA and oxidative damage evaluation.	Journal of toxicology and environmental health. Part A	Abreu A and Costa C and Pinho E Silva S and Morais S and do Carmo Pereira M and Fernandes A and Moraes de Andrade V and Teixeira JP and Costa S
25643236	High exposure of California firefighters to polybrominated diphenyl ethers.	Environmental science & technology	Park JS and Voss RW and McNeel S and Wu N and Guo T and Wang Y and Israel L and Das R and Petreas M
31567659	Hearing Loss Among World Trade Center Firefighters and Emergency Medical Service Workers.	Journal of occupational and environmental medicine	Flamme GA and Goldfarb DG and Zeig-Owens R and Hall CB and Vaeth BM and Schwartz T and Yip J and Vossbrinck M and Stein CR and Friedman L and Cone JE and Prezant DJ
29761929	Assessment of polycyclic aromatic hydrocarbon exposure, lung function, systemic inflammation, and genotoxicity in peripheral blood mononuclear cells from firefighters before and after a work shift.	Environmental and molecular mutagenesis	Andersen MHG and Saber AT and Pedersen JE and Pedersen PB and Clausen PA and Lohr M and Kermanizadeh A and Loft S and Ebbehoj NE and Hansen AM and Kalevi Koponen I and Norskov EC and Vogel U and Moller P
18829114	Australian firefighters' exposure to air toxics during bushfire burns of autumn 2005 and 2006.	Environment international	Reisen F and Brown SK
31971370	Integrating Exposure Knowledge and Serum Suspect Screening as a New Approach to Biomonitoring: An Application in Firefighters and Office Workers.	Environmental science & technology	Grashow R and Bessonneau V and Gerona RR and Wang A and Trowbridge J and Lin T and Buren H and Rudel RA and Morello-Frosch R
32572446	Exposure and Absorption of PAHs in Wildland Firefighters: A Field Study with Pilot Interventions.	Annals of work exposures and health	Cherry N and Galarneau JM and Kinniburgh D and Quemerais B and Tiu S and Zhang X
27449739	Firefighters' exposure biomonitoring: Impact of firefighting activities on levels of urinary monohydroxyl metabolites.	International journal of hygiene and environmental health	Oliveira M and Slezakova K and Alves MJ and Fernandes A and Teixeira JP and Delerue-Matos C and Pereira MDC and Morais S
26308547	Ultrafine and respirable particle exposure during vehicle fire suppression.	Environmental science. Processes & impacts	Evans DE and Fent KW
30427284	Firefighter hood contamination: Efficiency of laundering to remove PAHs and FRs.	Journal of occupational and environmental hygiene	Mayer AC and Fent KW and Bertke S and Horn GP and Smith DL and Kerber S and La Guardia MJ
29953328	Cesium emissions from laboratory fires.	Journal of the Air & Waste Management Association (1995)	Hao WM and Baker S and Lincoln E and Hudson S and Lee SD and Lemieux P
31910147	The occurrence of PAHs and flame-retardants in air and dust from Australian fire stations.	Journal of occupational and environmental hygiene	Banks APW and Engelsman M and He C and Wang X and Mueller JF
22035123	Lung function changes in wildland firefighters working at prescribed burns.	Inhalation toxicology	Adetona O and Hall DB and Naeher LP
28229067	The Effect of World Trade Center Exposure on the Timing of Diagnoses of Obstructive Airway Disease, Chronic Rhinosinusitis, and Gastroesophageal Reflux Disease.	Frontiers in public health	Liu X and Yip J and Zeig-Owens R and Weakley J and Webber MP and Schwartz TM and Prezant DJ and Weiden MD and Hall CB
29421739	An improved method for determining dermal exposure to polycyclic aromatic hydrocarbons.	Chemosphere	Strandberg B and Julander A and Sjostrom M and Lewne M and Hatice KA and Bigert C
31272008	Quantification of 16 urinary biomarkers of exposure to flame retardants, plasticizers, and organophosphate insecticides for biomonitoring studies.	Chemosphere	Jayatilaka NK and Restrepo P and Davis Z and Vidal M and Calafat AM and Ospina M
16922185	The management of heat stress for the firefighter: a review of work conducted on behalf of the Toronto Fire Service.	Industrial health	McLellan TM and Selkirk GA
25673342	Exposure-response relationships for select cancer and non-cancer health outcomes in a cohort of U.S. firefighters from San Francisco, Chicago and Philadelphia (1950-2009).	Occupational and environmental medicine	Daniels RD and Bertke S and Dahm MM and Yiin JH and Kubale TL and Hales TR and Baris D and Zahm SH and Beaumont JJ and Waters KM and Pinkerton LE
18076491	Assessment of inhalation exposures and potential health risks to the general population that resulted from the collapse of the World Trade Center towers.	Risk analysis : an official publication of the Society for Risk Analysis	Lorber M and Gibb H and Grant L and Pinto J and Pleil J and Cleverly D
31276966	PTSD symptom severity and impulsivity among firefighters: Associations with alcohol use.	Psychiatry research	Bartlett BA and Smith LJ and Lebeaut A and Tran JK and Vujanovic AA
29236997	Impact of Fire Suit Ensembles on Firefighter PAH Exposures as Assessed by Skin Deposition and Urinary Biomarkers.	Annals of work exposures and health	Wingfors H and Nyholm JR and Magnusson R and Wijkmark CH
25798547	High levels of polybrominated diphenyl ethers in vacuum cleaner dust from California fire stations.	Environmental science & technology	Shen B and Whitehead TP and McNeel S and Brown FR and Dhaliwal J and Das R and Israel L and Park JS and Petreas M
31546131	Exposure to metals and semivolatile organic compounds in Australian fire stations.	Environmental research	Engelsman M and Snoek MF and Banks APW and Cantrell P and Wang X and Toms LM and Koppel DJ
31444118	Sociodemographic and behavioral determinants of serum concentrations of per- and polyfluoroalkyl substances in a community highly exposed to aqueous film-forming foam contaminants in drinking water.	International journal of hygiene and environmental health	Barton KE and Starling AP and Higgins CP and McDonough CA and Calafat AM and Adgate JL
26342091	The Australian Work Exposures Study: Prevalence of Occupational Exposure to Formaldehyde.	The Annals of occupational hygiene	Driscoll TR and Carey RN and Peters S and Glass DC and Benke G and Reid A and Fritschi L
18712497	Respiratory irritants in Australian bushfire smoke: air toxics sampling in a smoke chamber and during prescribed burns.	Archives of environmental contamination and toxicology	De Vos AJ and Reisen F and Cook A and Devine B and Weinstein P
22788370	Wildland smoke exposure values and exhaled breath indicators in firefighters.	Journal of toxicology and environmental health. Part A	Miranda AI and Martins V and Cascao P and Amorim JH and Valente J and Borrego C and Ferreira AJ and Cordeiro CR and Viegas DX and Ottmar R
24909863	Arterial stiffness, oxidative stress, and smoke exposure in wildland firefighters.	American journal of industrial medicine	Gaughan DM and Siegel PD and Hughes MD and Chang CY and Law BF and Campbell CR and Richards JC and Kales SF and Chertok M and Kobzik L and Nguyen PS and O'Donnell CR and Kiefer M and Wagner GR and Christiani DC
27171467	Flame-retardant contamination of firefighter personal protective clothing - A potential health risk for firefighters.	Journal of occupational and environmental hygiene	Alexander BM and Baxter CS
17482744	Particle size-dependent radical generation from wildland fire smoke.	Toxicology	Leonard SS and Castranova V and Chen BT and Schwegler-Berry D and Hoover M and Piacitelli C and Gaughan DM
24290899	One airway: Biomarkers of protection from upper and lower airway injury after World Trade Center exposure.	Respiratory medicine	Cho SJ and Echevarria GC and Kwon S and Naveed B and Schenck EJ and Tsukiji J and Rom WN and Prezant DJ and Nolan A and Weiden MD
23744081	Chitotriosidase is a biomarker for the resistance to World Trade Center lung injury in New York City firefighters.	Journal of clinical immunology	Cho SJ and Nolan A and Echevarria GC and Kwon S and Naveed B and Schenck E and Tsukiji J and Prezant DJ and Rom WN and Weiden MD
30753267	Urinary 1-hydroxypyrene and Skin Contamination in Firefighters Deployed to the Fort McMurray Fire.	Annals of work exposures and health	Cherry N and Aklilu YA and Beach J and Britz-McKibbin P and Elbourne R and Galarneau JM and Gill B and Kinniburgh D and Zhang X
20579737	Monitoring of firefighters exposure to smoke during fire experiments in Portugal.	Environment international	Miranda AI and Martins V and Cascao P and Amorim JH and Valente J and Tavares R and Borrego C and Tchepel O and Ferreira AJ and Cordeiro CR and Viegas DX and Ribeiro LM and Pita LP
16036821	Noninvasive fireground assessment of carboxyhemoglobin levels in firefighters.	Prehospital emergency care : official journal of the National Association of EMS Physicians and the National Association of State EMS Directors	Cone DC and MacMillan DS and Van Gelder C and Brown DJ and Weir SD and Bogucki S
19940836	Pseudo-outbreak of antimony toxicity in firefighters - Florida, 2009.	MMWR. Morbidity and mortality weekly report
31272797	Firefighters' and instructors' absorption of PAHs and benzene during training exercises.	International journal of hygiene and environmental health	Fent KW and Toennis C and Sammons D and Robertson S and Bertke S and Calafat AM and Pleil JD and Geer Wallace MA and Kerber S and Smith DL and Horn GP
26412694	Quantitative Analysis of Mixed Halogen Dioxins and Furans in Fire Debris Utilizing Atmospheric Pressure Ionization Gas Chromatography-Triple Quadrupole Mass Spectrometry.	Analytical chemistry	Organtini KL and Myers AL and Jobst KJ and Reiner EJ and Ross B and Ladak A and Mullin L and Stevens D and Dorman FL
20956017	Exposure to bushfire smoke during prescribed burns and wildfires: firefighters' exposure risks and options.	Environment international	Reisen F and Hansen D and Meyer CP
30985217	Urinary mutagenicity and other biomarkers of occupational smoke exposure of wildland firefighters and oxidative stress.	Inhalation toxicology	Adetona AM and Martin WK and Warren SH and Hanley NM and Adetona O and Zhang JJ and Simpson C and Paulsen M and Rathbun S and Wang JS and DeMarini DM and Naeher LP
23339379	Firefighter noise exposure during training activities and general equipment use.	Journal of occupational and environmental hygiene	Root KS and Schwennker C and Autenrieth D and Sandfort DR and Lipsey T and Brazile WJ
24588036	Urinary levoglucosan as a biomarker for woodsmoke exposure in wildland firefighters.	International journal of occupational and environmental health	Naeher LP and Barr DB and Adetona O and Simpson CD
30337339	Risk factors for post-9/11 chronic rhinosinusitis in Fire Department of the City of New York workers.	Occupational and environmental medicine	Putman B and Zeig-Owens R and Singh A and Hall CB and Schwartz T and Webber MP and Cohen HW and Prezant DJ and Bachert C and Weiden MD
31514022	Polycyclic aromatic hydrocarbon (PAH) and metal contamination of air and surfaces exposed to combustion emissions during emergency fire suppression: Implications for firefighters' exposures.	The Science of the total environment	Keir JLA and Akhtar US and Matschke DMJ and White PA and Kirkham TL and Chan HM and Blais JM
29043785	Elevated Exposures to Polycyclic Aromatic Hydrocarbons and Other Organic Mutagens in Ottawa Firefighters Participating in Emergency, On-Shift Fire Suppression.	Environmental science & technology	Keir JLA and Akhtar US and Matschke DMJ and Kirkham TL and Chan HM and Ayotte P and White PA and Blais JM
32911453	Evaluation of silicone-based wristbands as passive sampling systems using PAHs as an exposure proxy for carcinogen monitoring in firefighters: Evidence from the firefighter cancer initiative.	Ecotoxicology and environmental safety	Baum JLR and Bakali U and Killawala C and Santiago KM and Dikici E and Kobetz EN and Solle NS and Deo S and Bachas L and Daunert S
18584495	Threats to life in residential structure fires.	Prehospital emergency care : official journal of the National Association of EMS Physicians and the National Association of State EMS Directors	Cone DC and MacMillan D and Parwani V and Van Gelder C
23395527	Persistent organic pollutants including polychlorinated and polybrominated dibenzo-p-dioxins and dibenzofurans in firefighters from Northern California.	Chemosphere	Shaw SD and Berger ML and Harris JH and Yun SH and Wu Q and Liao C and Blum A and Stefani A and Kannan K
32260494	Occupational Hazards and Risks Associated with Phthalates among Slovakian Firefighters.	International journal of environmental research and public health	Kolena B and Petrovicova I and Sidlovska M and Hlisnikova H and Bystricanova L and Wimmerova S and Trnovec T
32969351	Characterization of exhaled breath condensate (EBC) non-exchangeable hydrogen functional types and lung function of wildland firefighters.	Journal of breath research	Nelson J and Chalbot MG and Pavicevic Z and Kavouras IG
21762011	Personal PM(2.5) exposure among wildland firefighters working at prescribed forest burns in Southeastern United States.	Journal of occupational and environmental hygiene	Adetona O and Dunn K and Hall DB and Achtemeier G and Stock A and Naeher LP
24512044	Exposure of firefighters to particulates and polycyclic aromatic hydrocarbons.	Journal of occupational and environmental hygiene	Baxter CS and Hoffman JD and Knipp MJ and Reponen T and Haynes EN
30683964	Urinary hydroxypyrene determination for biomonitoring of firefighters deployed at the Fort McMurray wildfire: an inter-laboratory method comparison.	Analytical and bioanalytical chemistry	Gill B and Mell A and Shanmuganathan M and Jobst K and Zhang X and Kinniburgh D and Cherry N and Britz-McKibbin P
33080523	Characterising the exposure of Australian firefighters to polycyclic aromatic hydrocarbons generated in simulated compartment fires.	International journal of hygiene and environmental health	Banks APW and Thai P and Engelsman M and Wang X and Osorio AF and Mueller JF
31658425	Carbon monoxide exposures among U.S. wildland firefighters by work, fire, and environmental characteristics and conditions.	Journal of occupational and environmental hygiene	Henn SA and Butler C and Li J and Sussell A and Hale C and Broyles G and Reinhardt T
23813888	Exposure of wildland firefighters to carbon monoxide, fine particles, and levoglucosan.	The Annals of occupational hygiene	Adetona O and Simpson CD and Onstad G and Naeher LP
28380396	Individual and cumulative impacts of fire emissions and tobacco consumption on wildland firefighters' total exposure to polycyclic aromatic hydrocarbons.	Journal of hazardous materials	Oliveira M and Slezakova K and Magalhaes CP and Fernandes A and Teixeira JP and Delerue-Matos C and do Carmo Pereira M and Morais S
30668286	Measuring acute pulmonary responses to occupational wildland fire smoke exposure using exhaled breath condensate.	Archives of environmental & occupational health	Wu CM and Adetona A and Song CC and Naeher L and Adetona O
25261858	Levels of non-polybrominated diphenyl ether brominated flame retardants in residential house dust samples and fire station dust samples in California.	Environmental research	Brown FR and Whitehead TP and Park JS and Metayer C and Petreas MX
30507358	Physiological, cognitive and neuromuscular effects of heat exposure on firefighters after a live training scenario.	International journal of occupational safety and ergonomics : JOSE	Abrard S M.D and Bertrand M and De Valence T M.D and Schaupp T M.D
21274476	Assessing the risk to firefighters from chemical vapors and gases during vehicle fire suppression.	Journal of environmental monitoring : JEM	Fent KW and Evans DE
27838756	Quantification of three chlorinated dialkyl phosphates, diphenyl phosphate, 2,3,4,5-tetrabromobenzoic acid, and four other organophosphates in human urine by solid phase extraction-high performance liquid chromatography-tandem mass spectrometry.	Analytical and bioanalytical chemistry	Jayatilaka NK and Restrepo P and Williams L and Ospina M and Valentin-Blasini L and Calafat AM
28991807	Assessment of Ambient Exposures Firefighters Encounter While at the Fire Station: An Exploratory Study.	Journal of occupational and environmental medicine	Sparer EH and Prendergast DP and Apell JN and Bartzak MR and Wagner GR and Adamkiewicz G and Hart JE and Sorensen G
32901481	Rapid Screening of Urinary 1-Hydroxypyrene Glucuronide by Multisegment Injection-Capillary Electrophoresis-Tandem Mass Spectrometry: A High-Throughput Method for Biomonitoring of Recent Smoke Exposures.	Analytical chemistry	Gill B and Jobst K and Britz-McKibbin P
24906357	Systemic exposure to PAHs and benzene in firefighters suppressing controlled structure fires.	The Annals of occupational hygiene	Fent KW and Eisenberg J and Snawder J and Sammons D and Pleil JD and Stiegel MA and Mueller C and Horn GP and Dalton J
31169466	Understanding airborne contaminants produced by different fuel packages during training fires.	Journal of occupational and environmental hygiene	Fent KW and Mayer A and Bertke S and Kerber S and Smith D and Horn GP
32930204	Quantification of anthracene after dermal absorption test via APCI-tandem mass spectrometry.	Analytical methods : advancing methods and applications	Sui X and Teran JE and Feng C and Wustrow K and Smith CJ and Vinueza NR
21595570	Serum pneumoproteins in firefighters.	Biomarkers : biochemical indicators of exposure, response, and susceptibility to chemicals	Greven F and Krop E and Burger N and Kerstjens H and Heederik D
20657302	Ultrafine particle exposure during fire suppression--is it an important contributory factor for coronary heart disease in firefighters?	Journal of occupational and environmental medicine	Baxter CS and Ross CS and Fabian T and Borgerson JL and Shawon J and Gandhi PD and Dalton JM and Lockey JE
25816168	Firefighters and flame retardant activism.	New solutions : a journal of environmental and occupational health policy : NS	Cordner A and Rodgers KM and Brown P and Morello-Frosch R
26968456	Double Jeopardy: Hearing Loss and Tinnitus Among Noise-Exposed Workers.	Workplace health & safety	Hong O and Chin DL and Phelps S and Joo Y
25270856	Enlarged pulmonary artery is predicted by vascular injury biomarkers and is associated with WTC-Lung Injury in exposed fire fighters: a case-control study.	BMJ open	Schenck EJ and Echevarria GC and Girvin FG and Kwon S and Comfort AL and Rom WN and Prezant DJ and Weiden MD and Nolan A
17091369	Health-related quality of life of firefighters and police officers 8.5 years after the air disaster in Amsterdam.	Quality of life research : an international journal of quality of life aspects of treatment, care and rehabilitation	Slottje P and Twisk JW and Smidt N and Huizink AC and Witteveen AB and van Mechelen W and Smid T
25626009	Structural Fire Fighting Ensembles: Accumulation and Off-gassing of Combustion Products.	Journal of occupational and environmental hygiene	Kirk KM and Logan MB
22674698	Occupational cyanide poisoning.	BMJ case reports	Amizet L and Pruvot G and Remy S and Kfoury M
27578465	Prolonged occupational exposure leads to allergic airway sensitization and chronic airway and systemic inflammation in professional firefighters.	Respiratory medicine	Gianniou N and Katsaounou P and Dima E and Giannakopoulou CE and Kardara M and Saltagianni V and Trigidou R and Kokkini A and Bakakos P and Markozannes E and Litsiou E and Tsakatikas A and Papadopoulos C and Roussos C and Koulouris N and Rovina N
30852590	Assessment of Occupational Exposure to Organic Flame Retardants: A Systematic Review.	Annals of work exposures and health	Gravel S and Aubin S and Labreche F
31545144	Incident command post exposure to polycyclic aromatic hydrocarbons and particulate matter during a wildfire.	Journal of occupational and environmental hygiene	Navarro KM and Cisneros R and Schweizer D and Chowdhary P and Noth EM and Balmes JR and Hammond SK
15929898	Exposures among pregnant women near the World Trade Center site on 11 September 2001.	Environmental health perspectives	Wolff MS and Teitelbaum SL and Lioy PJ and Santella RM and Wang RY and Jones RL and Caldwell KL and Sjodin A and Turner WE and Li W and Georgopoulos P and Berkowitz GS
28622920	Post-9/11 sarcoidosis in WTC-exposed firefighters and emergency medical service workers.	Respiratory medicine	Webber MP and Yip J and Zeig-Owens R and Moir W and Ungprasert P and Crowson CS and Hall CB and Jaber N and Weiden MD and Matteson EL and Prezant DJ
25190461	Exploratory breath analyses for assessing toxic dermal exposures of firefighters during suppression of structural burns.	Journal of breath research	Pleil JD and Stiegel MA and Fent KW
17965048	Urinary uranium and kidney function parameters in professional assistance workers in the Epidemiological Study Air Disaster in Amsterdam (ESADA).	Nephrology, dialysis, transplantation : official publication of the European Dialysis and Transplant Association - European Renal Association	Bijlsma JA and Slottje P and Huizink AC and Twisk JW and van der Voet GB and de Wolff FA and Vanhaecke F and Moens L and Smid T
31812113	Assessment of the toxicity of firefighter exposures using the PAH CALUX bioassay.	Environment international	Beitel SC and Flahr LM and Hoppe-Jones C and Burgess JL and Littau SR and Gulotta J and Moore P and Wallentine D and Snyder SA
31175324	Firefighters' absorption of PAHs and VOCs during controlled residential fires by job assignment and fire attack tactic.	Journal of exposure science & environmental epidemiology	Fent KW and Toennis C and Sammons D and Robertson S and Bertke S and Calafat AM and Pleil JD and Wallace MAG and Kerber S and Smith D and Horn GP
30348431	Liquid-liquid extraction-programmed temperature vaporizer-gas chromatography-mass spectrometry for the determination of polycyclic aromatic hydrocarbons in saliva samples. Application to the occupational exposure of firefighters.	Talanta	Santos PM and Del Nogal Sanchez M and Perez Pavon JL and Cordero BM and Fernandez RV
18256060	Wood smoke exposure induces a pulmonary and systemic inflammatory response in firefighters.	The European respiratory journal	Swiston JR and Davidson W and Attridge S and Li GT and Brauer M and van Eeden SF
25888472	Exposure and posttraumatic stress symptoms among first responders working in proximity to the terror sites in Norway on July 22, 2011 - a cross-sectional study.	Scandinavian journal of trauma, resuscitation and emergency medicine	Skogstad L and Fjetland AM and Ekeberg O
26641839	Evaluating Endocrine Disruption Activity of Deposits on Firefighting Gear Using a Sensitive and High Throughput Screening Method.	Journal of occupational and environmental medicine	Stevenson M and Alexander B and Baxter CS and Leung YK
32456722	Mental Disorders in Firefighters Following Large-Scale Disaster.	Disaster medicine and public health preparedness	Wagner SL and White N and Randall C and Regehr C and White M and Alden LE and Buys N and Carey MG and Corneil W and Fyfe T and Matthews LR and Fraess-Phillips A and Krutop E
23862888	Assessment of noise measurements made with a continuous monitoring in time.	The Journal of the Acoustical Society of America	Kang TS and Lee LK and Kang SC and Yoon CS and Park DU and Kim RH
33809422	Off-Gassing of Semi-Volatile Organic Compounds from Fire-Fighters' Uniforms in Private Vehicles-A Pilot Study.	International journal of environmental research and public health	Banks APW and Wang X and He C and Gallen M and Thomas KV and Mueller JF
34715842	Fear inoculation among snake experts.	BMC psychiatry	Coelho CM and Polak J and Suttiwan P and Zsido AN
34687966	Longitudinal associations between hair cortisol, PTSD symptoms, and sleep disturbances in a sample of firefighters with duty-related trauma exposure.	Psychoneuroendocrinology	Sopp MR and Michael T and Lass-Hennemann J and Haim-Nachum S and Lommen MJJ
33249315	Psychometric properties of the PCL-5 in a sample of first responders.	Journal of anxiety disorders	Morrison K and Su S and Keck M and Beidel DC
33428197	Development of a prototype dry decontamination method for particulate contamination: The DryCon system.	American journal of disaster medicine	Alexander BM and Feng HA and Merk G
34507964	World Trade Center Health Program: 20 years after 9/11.	Occupational and environmental medicine	Calvert GM and Reissman D and Howard J
33963058	Study protocol for a randomised controlled trial examining the effect of blood and plasma donation on serum perfluoroalkyl and polyfluoroalkyl substance (PFAS) levels in firefighters.	BMJ open	Silver G and Krastev Y and Forbes MK and Hamdorf B and Lewis B and Tisbury M and Taylor MP and Gasiorowski R
33493106	Prevalence of SARS-CoV-2 Antibodies in First Responders and Public Safety Personnel, New York City, New York, USA, May-July 2020.	Emerging infectious diseases	Sami S and Akinbami LJ and Petersen LR and Crawley A and Lukacs SL and Weiss D and Henseler RA and Vuong N and Mackey L and Patel A and Grohskopf LA and Morgenthau BM and Daskalakis D and Pathela P
34491965	Respiratory Outcomes of Firefighter Exposures in the Fort McMurray Fire: A Cohort Study From Alberta Canada.	Journal of occupational and environmental medicine	Cherry N and Barrie JR and Beach J and Galarneau JM and Mhonde T and Wong E
33515879	Firefighter exposures to organic and inorganic gas emissions in emergency residential and industrial fires.	The Science of the total environment	Alharbi BH and Pasha MJ and Al-Shamsi MAS
35015085	Cancer incidence in sites potentially related to occupational exposures: 58 years of follow-up of firefighters in the Norwegian Fire Departments Cohort.	Scandinavian journal of work, environment & health	Marjerrison N and Jakobsen J and Grimsrud TK and Hansen J and Martinsen JI and Nordby KC and Veierod MB and Kjaerheim K
35386918	Interstitial Lung Disease in Firefighters: An Emerging Occupational Hazard.	Frontiers in medicine	Lee CT and Ventura IB and Phillips EK and Leahy A and Jablonski R and Montner S and Chung JH and Vij R and Adegunsoye A and Strek ME
34110869	Career versus volunteer firefighters: Differences in perceived availability and barriers to behavioral health care.	Psychological services	Pennington ML and Cardenas M and Nesbitt K and Coe E and Kimbrel NA and Zimering RT and Gulliver SB
33321140	Assessing decontamination and laundering processes for the removal of polycyclic aromatic hydrocarbons and flame retardants from firefighting uniforms.	Environmental research	Banks APW and Wang X and Engelsman M and He C and Osorio AF and Mueller JF
33513711	The Cardiometabolic Health Benefits of Sauna Exposure in Individuals with High-Stress Occupations. A Mechanistic Review.	International journal of environmental research and public health	Henderson KN and Killen LG and O'Neal EK and Waldman HS
35332072	Repeat measures of DNA methylation in an inception cohort of firefighters.	Occupational and environmental medicine	Goodrich JM and Jung AM and Furlong MA and Beitel S and Littau S and Gulotta J and Wallentine D and Burgess JL
34473012	Dynamic Metabolic Risk Profiling of World Trade Center Lung Disease: A Longitudinal Cohort Study.	American journal of respiratory and critical care medicine	Kwon S and Lee M and Crowley G and Schwartz T and Zeig-Owens R and Prezant DJ and Liu M and Nolan A
33423092	Heart rate response to alarm tones in firefighters.	International archives of occupational and environmental health	Marciniak RA and Tesch CJ and Ebersole KT
35398800	Biomonitoring of per- and polyfluoroalkyl substances (PFAS) exposure in firefighters: Study design and lessons learned from stakeholder and participant engagement.	International journal of hygiene and environmental health	Nilsson S and Smurthwaite K and Aylward LL and Kay M and Toms LM and King L and Marrington S and Hobson P and Barnes C and Rotander A and Kirk MD and Mueller JF and Braeunig J
33774650	Preparedness as a key factor for human biomonitoring programs after chemical incidents.	Journal of exposure science & environmental epidemiology	Bader M and Backer S and Jager T and Webendorfer S and Van Bortel G and Van Mieghem F and Van Weyenbergh T
34410810	Breaking the silence: A qualitative analysis of trauma narratives submitted online by first responders.	Psychological trauma : theory, research, practice and policy	Casas JB and Benuto LT
33388463	Prospective risk and protective factors for psychopathology and wellbeing in civilian emergency services personnel: a systematic review.	Journal of affective disorders	Kyron MJ and Rees CS and Lawrence D and Carleton RN and McEvoy PM
33447147	Defining major trauma: a pre-hospital perspective using focus groups.	British paramedic journal	Thompson L and Hill M and McMeekin P and Shaw G
33382330	A prospective study of firefighters' PTSD and depression symptoms: The first 3 years of service.	Psychological trauma : theory, research, practice and policy	Gulliver SB and Zimering RT and Knight J and Morissette SB and Kamholz BW and Pennington ML and Dobani F and Carpenter TP and Kimbrel NA and Keane TM and Meyer EC
33247974	Negative Emotionality Interacts with Trauma Exposure to Prospectively Predict Posttraumatic Stress Disorder Symptoms During Firefighters' First 3 Years of Service.	Journal of traumatic stress	Meyer EC and Zimering RT and Knight J and Morissette SB and Kamholz BW and Coe E and Carpenter TP and Keane TM and Kimbrel NA and Gulliver SB
34154586	Occupational exposure to polycyclic aromatic hydrocarbons and risk of prostate cancer.	Environmental health : a global access science source	Barul C and Parent ME
34924432	Rasch analysis of the firefighters' critical incident inventory questionnaire.	Work (Reading, Mass.)	Nazari G and Lu S and Packham T and MacDermid JC
34768049	Mapping carcinogen exposure across urban fire incident response arenas using passive silicone-based samplers.	Ecotoxicology and environmental safety	Bakali U and Baum JLR and Killawala C and Kobetz EN and Solle NS and Deo SK and Caban-Martinez AJ and Bachas LG and Daunert S
34401522	Perceptions of opioid and other illicit drug exposure reported among first responders in the southeast, 2017 to 2018.	Health science reports	Thompson RA and Sanderson WT and Westneat S and Bunn T and Lavender A and Tran A and Holsinger C and Flammia D and Zhang L and He Y
33291671	Factors Predicting Treatment of World Trade Center-Related Lung Injury: A Longitudinal Cohort Study.	International journal of environmental research and public health	Putman B and Lahousse L and Goldfarb DG and Zeig-Owens R and Schwartz T and Singh A and Vaeth B and Hall CB and Lancet EA and Webber MP and Cohen HW and Prezant DJ and Weiden MD
34053883	Evaluation of Environmental Conditions on Self-Selected Work and Heat Stress in Wildland Firefighting.	Wilderness & environmental medicine	Sol JA and West MR and Domitrovich JW and Ruby BC
35232517	Supporting Volunteer Firefighter Well-Being: Lessons from the Australian 'Black Summer' Bushfires.	Prehospital and disaster medicine	Smith E and Holmes L and Larkin B and Mills B and Dobson M
33358921	Avoidance learning as predictor of posttraumatic stress in firefighters.	Behavioural brain research	de Haart R and Mouthaan J and Vervliet B and Lommen MJJ
33620067	Are Inflammatory Markers an Indicator of Exposure or Effect in Firefighters Fighting a Devastating Wildfire? Follow-up of a Cohort in Alberta, Canada.	Annals of work exposures and health	Cherry N and Beach J and Galarneau JM
33603099	Longitudinal evaluation of whole blood miRNA expression in firefighters.	Journal of exposure science & environmental epidemiology	Jung AM and Zhou J and Beitel SC and Littau SR and Gulotta JJ and Wallentine DD and Moore PK and Burgess JL
34790358	Occupational photoallergic contact dermatitis to thiourea in a firefighter.	SAGE open medical case reports	Pratt ME and Pratt MD
34831638	Bacteria Associated with Healthcare-Associated Infections on Environmental Samples Obtained from Two Fire Departments.	International journal of environmental research and public health	Barr KL and Sturdivant RX and Williams DN and Harris D
33828161	Gaussian graphical modeling of the serum exposome and metabolome reveals interactions between environmental chemicals and endogenous metabolites.	Scientific reports	Bessonneau V and Gerona RR and Trowbridge J and Grashow R and Lin T and Buren H and Morello-Frosch R and Rudel RA
34649051	Firefighter exposures to potential endocrine disrupting chemicals measured by military-style silicone dog tags.	Environment international	Poutasse CM and Haddock CK and Poston WSC and Jahnke SA and Tidwell LG and Bonner EM and Hoffman PD and Anderson KA
35421664	Firefighters' urinary concentrations of VOC metabolites after controlled-residential and training fire responses.	International journal of hygiene and environmental health	Fent KW and Mayer AC and Toennis C and Sammons D and Robertson S and Chen IC and Bhandari D and Blount BC and Kerber S and Smith DL and Horn GP
33787854	Evaluation of CBRN Respirator Protection in Simulated Fire Overhaul Settings.	Annals of work exposures and health	Staack SD and Griffin SC and Lee VST and Lutz EA and Burgess JL
34785224	The effect of polycyclic aromatic hydrocarbons on changes in the brain structure of firefighters: An analysis using data from the Firefighters Research on Enhancement of Safety & Health study.	The Science of the total environment	Kim YT and Kim W and Bae MJ and Choi JE and Kim MJ and Oh SS and Park KS and Park S and Lee SK and Koh SB and Kim C
34902963	Organophosphate and Organohalogen Flame-Retardant Exposure and Thyroid Hormone Disruption in a Cross-Sectional Study of Female Firefighters and Office Workers from San Francisco.	Environmental science & technology	Trowbridge J and Gerona R and McMaster M and Ona K and Clarity C and Bessonneau V and Rudel R and Buren H and Morello-Frosch R
34544316	Exposure to fire smoke in fire training structures: A prospective observational study.	Archives of environmental & occupational health	Allonneau A and Mercier S and Rieunier F and Menguy-Fleuriot A and Louyot C and Duvollet M and Burlaton G and Nicolas A and Jouffroy R and Prunet B
34809829	Urinary biohazard markers in firefighters.	Advances in clinical chemistry	Barros B and Oliveira M and Morais S
35447169	Characterizing firefighter's exposure to over 130 SVOCs using silicone wristbands: A pilot study comparing on-duty and off-duty exposures.	The Science of the total environment	Levasseur JL and Hoffman K and Herkert NJ and Cooper E and Hay D and Stapleton HM
34119852	Characterizing exposures to flame retardants, dioxins, and furans among firefighters responding to controlled residential fires.	International journal of hygiene and environmental health	Mayer AC and Fent KW and Chen IC and Sammons D and Toennis C and Robertson S and Kerber S and Horn GP and Smith DL and Calafat AM and Ospina M and Sjodin A
34435767	Assessment of Exposure of Korean Firefighters to Polybrominated Diphenyl Ethers and Polycyclic Aromatic Hydrocarbons via Their Measurement in Serum and Polycyclic Aromatic Hydrocarbon Metabolites in Urine.	Environmental science & technology	Ekpe OD and Sim W and Choi S and Choo G and Oh JE
33946547	Detecting Chemical Vapor Diffusion through Firefighter Turnout Gear.	International journal of environmental research and public health	Corbally MA and Williams MR and Chappell JN and Sigman ME
33668116	Classification of Critical Levels of CO Exposure of Firefigthers through Monitored Heart Rate.	Sensors (Basel, Switzerland)	Sebastiao R and Sorte S and Fernandes JM and Miranda AI
34961317	Disposition of Fluorine on New Firefighter Turnout Gear.	Environmental science & technology	Muensterman DJ and Titaley IA and Peaslee GF and Minc LD and Cahuas L and Rodowa AE and Horiuchi Y and Yamane S and Fouquet TNJ and Kissel JC and Carignan CC and Field JA
33918459	Prevalence and Predictors of Per- and Polyfluoroalkyl Substances (PFAS) Serum Levels among Members of a Suburban US Volunteer Fire Department.	International journal of environmental research and public health	Graber JM and Black TM and Shah NN and Caban-Martinez AJ and Lu SE and Brancard T and Yu CH and Turyk ME and Black K and Steinberg MB and Fan Z and Burgess JL
34285366	Carbon monoxide exposures in wildland firefighters in the United States and targets for exposure reduction.	Journal of exposure science & environmental epidemiology	Semmens EO and Leary CS and West MR and Noonan CW and Navarro KM and Domitrovich JW
34871134	Decontamination of metals from firefighter turnout gear.	Journal of occupational and environmental hygiene	Stolpman D and Williams DN and Solouki T and Harris DD
33298031	Smoking practices in relation to exhaled carbon monoxide in an occupational cohort.	BMC public health	Vinnikov D and Tulekov Z and Romanova Z and Krugovykh I and Blanc PD
34935165	Analysis of 10 urinary BTEX metabolites using LC-MS/MS.	Biomedical chromatography : BMC	Kohn E and Barchel D and Golik A and Lougassi M and Wainstock T and Berkovitch M and Schwartsburd F
33921138	Health Risks of Structural Firefighters from Exposure to Polycyclic Aromatic Hydrocarbons: A Systematic Review and Meta-Analysis.	International journal of environmental research and public health	Hwang J and Xu C and Agnew RJ and Clifton S and Malone TR
34454526	Associations between polyfluoroalkyl substance and organophosphate flame retardant exposures and telomere length in a cohort of women firefighters and office workers in San Francisco.	Environmental health : a global access science source	Clarity C and Trowbridge J and Gerona R and Ona K and McMaster M and Bessonneau V and Rudel R and Buren H and Morello-Frosch R
33249041	Characterization of occupational smoke exposure among wildland firefighters in the midwestern United States.	Environmental research	Wu CM and Song CC and Chartier R and Kremer J and Naeher L and Adetona O
34719580	Biological monitoring for exposure assessment of volatile organic compounds by Korean firefighters at the fire site.	Industrial health	Kim HS and Jeong KS and Ahn YS and Song JH and Kim KY
33542478	Per- and polyfluoroalkyl substances (PFAS) and total fluorine in fire station dust.	Journal of exposure science & environmental epidemiology	Young AS and Sparer-Fine EH and Pickard HM and Sunderland EM and Peaslee GF and Allen JG
33606968	Firefighter hemodynamic responses to different fire training environments.	Vascular medicine (London, England)	Lefferts EC and Rosenberg AJ and Grigoriadis G and Wee SO and Kerber S and Fent KW and Horn GP and Smith DL and Fernhall B
34478353	Combustion products generated in simulated industrial fires.	Journal of occupational and environmental hygiene	Kirk KM and Splawinski Z and Bott RC and Logan MB
34769660	Per- and Polyfluoroalkyl Substances (PFAS): Significance and Considerations within the Regulatory Framework of the USA.	International journal of environmental research and public health	Langenbach B and Wilson M
33740602	Occurrence and fate of legacy and novel per- and polyfluoroalkyl substances (PFASs) in freshwater after an industrial fire of unknown chemical stockpiles.	Environmental pollution (Barking, Essex : 1987)	Marchiandi J and Szabo D and Dagnino S and Green MP and Clarke BO
34902715	Characterizing exposure to benzene, toluene, and naphthalene in firefighters wearing different types of new or laundered PPE.	International journal of hygiene and environmental health	Mayer AC and Fent KW and Wilkinson A and Chen IC and Kerber S and Smith DL and Kesler RM and Horn GP
34488352	Exposure to Particulate Matter and Estimation of Volatile Organic Compounds across Wildland Firefighter Job Tasks.	Environmental science & technology	Navarro KM and West MR and O'Dell K and Sen P and Chen IC and Fischer EV and Hornbrook RS and Apel EC and Hills AJ and Jarnot A and DeMott P and Domitrovich JW
35329348	Assessment of Volatile Compound Transference through Firefighter Turnout Gear.	International journal of environmental research and public health	Aliano-Gonzalez MJ and Montalvo G and Garcia-Ruiz C and Ferreiro-Gonzalez M and Palma M
33631659	Lead contamination among Paris Fire Brigade firefighters who fought the Notre Dame Cathedral fire in Paris.	International journal of hygiene and environmental health	Allonneau A and Mercier S and Maurin O and Robardet F and Menguy-Fleuriot A and Luu SC and Louyot C and Jacques N and Jouffroy R and Prunet B
33654270	Evaluation of fireground exposures using urinary PAH metabolites.	Journal of exposure science & environmental epidemiology	Hoppe-Jones C and Griffin SC and Gulotta JJ and Wallentine DD and Moore PK and Beitel SC and Flahr LM and Zhai J and Zhou JJ and Littau SR and Dearmon-Moore D and Jung AM and Garavito F and Snyder SA and Burgess JL
34135038	Protocol for a randomised controlled trial on the feasibility and effects of 10-hour time-restricted eating on cardiometabolic disease risk among career firefighters doing 24-hour shift work: the Healthy Heroes Study.	BMJ open	Manoogian ENC and Zadourian A and Lo HC and Gutierrez NR and Shoghi A and Rosander A and Pazargadi A and Wang X and Fleischer JG and Golshan S and Taub PR and Panda S
34785191	Health effects following exposure to dust from the World Trade Center disaster: An update.	Life sciences	Mears MJ and Aslaner DM and Barson CT and Cohen MD and Gorr MW and Wold LE
35354650	Cancer risk among firefighters and police in the Ontario workforce.	Occupational and environmental medicine	Sritharan J and Kirkham TL and MacLeod J and Marjerrison N and Lau A and Dakouo M and Logar-Henderson C and Norzin T and DeBono NL and Demers PA
34683433	Aspergillus Section Fumigati in Firefighter Headquarters.	Microorganisms	Viegas C and Gomes B and Dias M and Carolino E and Aranha Caetano L
33939591	Impact of wildland firefighting on arterial stiffness and cardiorespiratory fitness.	Archives of environmental & occupational health	Zeigler Z and Sol J and Greer P and Verduzco L
34161906	Firefighters' occupational exposure: Contribution from biomarkers of effect to assess health risks.	Environment international	Barros B and Oliveira M and Morais S
33945167	The role of organizational supports in mitigating mental ill health in firefighters: A cohort study in Alberta, Canada.	American journal of industrial medicine	Cherry N and Galarneau JM and Haynes W and Sluggett B
33680343	Predictors of PTSD and CPTSD in UK firefighters.	European journal of psychotraumatology	Langtry J and Owczarek M and McAteer D and Taggart L and Gleeson C and Walshe C and Shevlin M
34137740	Workplace mental health implementation strategies in public safety organizations: a scoping review protocol.	JBI evidence synthesis	Edgelow M and Mckinley L and McPherson M and Mehta S and Ortlieb A and Scholefield E
34114224	Assembling the Career Firefighter Health Study cohort: A methods overview.	American journal of industrial medicine	Zeig-Owens R and Singh A and Triplett S and Salako J and Skerker M and Napier A and Peele E and Stanley M and Sattaluri S and Prezant D and Webber MP
34868602	Hospital admissions due to endocrine diseases in Korean male firefighters.	Annals of occupational and environmental medicine	Ryu S and Lee YJ and Jang EC and Kwon SC and Kim K and Ahn YS and Min YS
35084251	Marital conflict, trauma exposure, posttraumatic stress disorder, and depressive symptoms among Malaysian firefighters.	Psychological reports	Majani AF and Ghazali SR and Yoke Yong C and Pauzi N and Adenan F and Manogaran K
33542696	Rescuers at Risk: Posttraumatic Stress Symptoms Among Police Officers, Fire Fighters, Ambulance Personnel, and Emergency and Psychiatric Nurses.	Frontiers in psychiatry	Soravia LM and Schwab S and Walther S and Muller T
33917891	HelpResponder-System for the Security of First Responder Interventions.	Sensors (Basel, Switzerland)	Rodriguez-Sanchez MC and Fernandez-Jimenez L and Jimenez AR and Vaquero J and Borromeo S and Lazaro-Galilea JL
33514296	Severity of Myocardial Ischemia Is Related to Career Length Rather Than Age Among Professional Firefighters.	Workplace health & safety	Dzikowicz DJ and Carey MG
35457559	Pandemic Experience of First Responders: Fear, Frustration, and Stress.	International journal of environmental research and public health	McAlearney AS and Gaughan AA and MacEwan SR and Gregory ME and Rush LJ and Volney J and Panchal AR
34288906	PEDF, a pleiotropic WTC-LI biomarker: Machine learning biomarker identification and validation.	PLoS computational biology	Crowley G and Kim J and Kwon S and Lam R and Prezant DJ and Liu M and Nolan A
33618565	Micro Versus Macro Processes: How specific stress exposure impacts sleep, affect, and risk-related behavior on the path to disease in high-risk adults.	Anxiety, stress, and coping	Coifman KG and Seah THS and Nylocks KM and Wise A and Almahmoud S and Summers C and Aurora P and Garcia M and Delahanty DL
34599009	SARS-CoV-2 surveillance strategy in essential workers of the Madrid City Council during the first epidemic wave in Spain, March-July 2020.	Occupational and environmental medicine	Martinez-Cortes M and Leon-Dominguez CM and Fernandez-Pinero J and Rodriguez M and Almonacid M and Ferrari MJ and Romero R and Antona A and Rivas MD and de La Fuente M and Perez-Gomez B and Pollan M
34575290	Occupational Exposure and Multiple Myeloma Risk: An Updated Review of Meta-Analyses.	Journal of clinical medicine	Georgakopoulou R and Fiste O and Sergentanis TN and Andrikopoulou A and Zagouri F and Gavriatopoulou M and Psaltopoulou T and Kastritis E and Terpos E and Dimopoulos MA
33341613	Wildland firefighter exposure to smoke and COVID-19: A new risk on the fire line.	The Science of the total environment	Navarro KM and Clark KA and Hardt DJ and Reid CE and Lahm PW and Domitrovich JW and Butler CR and Balmes JR
33895113	Bioburden contamination and Staphylococcus aureus colonization associated with firefighter's ambulances.	Environmental research	Viegas C and Sousa P and Dias M and Caetano LA and Ribeiro E and Carolino E and Twaruzek M and Kosicki R and Viegas S
34979891	Blood pressure responses in firefighters reviewed.	Current hypertension reviews	McMorrow C and Feairheller DL
33754949	Quantitative analysis of moisture distribution and transfer in firefighter protective clothing exposed to low-intensity radiation with/without hot steam.	International journal of occupational safety and ergonomics : JOSE	Su Y and Tian M and Zhang X and Li J and Han X
35206197	Using Collaborative Partnerships to Engage Firefighters in Rural Communities.	International journal of environmental research and public health	Taylor R and Macy G and Hwang J and Golla V and Cann C and Sanyang E
34338535	Reducing the impacts of exposure to potentially traumatic events on the mental health of public safety personnel: A rapid systematic scoping review.	Psychological services	Corthesy-Blondin L and Genest C and Dargis L and Bardon C and Mishara BL
33819128	SARS-CoV-2 IgG Seropositivity and Acute Asymptomatic Infection Rate among Firefighter First Responders in an Early Outbreak County in California.	Prehospital emergency care : official journal of the National Association of EMS Physicians and the National Association of State EMS Directors	Newberry JA and Gautreau M and Staats K and Carrillo E and Mulkerin W and Yang S and Kohn MA and Matheson L and Boyd SD and Pinsky BA and Blomkalns AL and Strehlow MC and D'Souza PA
34360357	Applying the Social Vulnerability Index as a Leading Indicator to Protect Fire-Based Emergency Medical Service Responders' Health.	International journal of environmental research and public health	Haas EJ and Furek A and Casey M and Yoon KN and Moore SM
34608892	Burden and Protection: Heterogeneous Effects of Occupational and Operational Stressors on Burnout Dimensions Among Firefighters.	Journal of occupational and environmental medicine	de Carvalho TGS and Araujo LF and Lima EP and de Andrade ALA and Bastos MLA and Lacerda EM and Ferreira MJM
33308060	Examining Transdiagnostic Factors among Firefighters in Relation to Trauma Exposure, Probable PTSD, and Probable Alcohol Use Disorder.	Journal of dual diagnosis	Lebeaut A and Zegel M and Leonard SJ and Bartlett BA and Vujanovic AA
35110336	Occupational and environmental exposures, the association with chronic sinusitis.	Saudi medical journal	Alkholaiwi FM and Almutairi RR and Alrajhi DM and Alturki BA and Almutairi AG and Binyousef FH
34360442	Estimated SARS-CoV-2 Infection and Seroprevalence in Firefighters from a Northeastern Brazilian State: A Cross-Sectional Study.	International journal of environmental research and public health	Borges LP and Nascimento LC and Heimfarth L and Souza DRV and Martins AF and de Rezende Neto JM and Dos Santos KA and Matos ILS and da Invencao GB and Oliveira BM and Santos AA and Souza NAA and de Jesus PC and Dos Santos CA and Goes MAO and de Souza MSF and Guimaraes AG
33938390	Respiratory Impacts of Wildland Fire Smoke: Future Challenges and Policy Opportunities. An Official American Thoracic Society Workshop Report.	Annals of the American Thoracic Society	Rice MB and Henderson SB and Lambert AA and Cromar KR and Hall JA and Cascio WE and Smith PG and Marsh BJ and Coefield S and Balmes JR and Kamal A and Gilmour MI and Carlsten C and Navarro KM and Collman GW and Rappold A and Miller MD and Stone SL and Costa DL
34858913	The Health of Firefighters Deployed to the Fort McMurray Fire: Lessons Learnt.	Frontiers in public health	Cherry N and Beach J and Galarneau JM
33612516	Occupational exposure and post-traumatic stress disorder: A rapid review.	Work (Reading, Mass.)	Van Eerd D and Irvin E and Harbin S and Mahood Q and Tiong M
33889312	No distance is too far between friends: associations of comfortable interpersonal distance with PTSD and anxiety symptoms in Israeli firefighters.	European journal of psychotraumatology	Haim-Nachum S and Sopp MR and Michael T and Shamay-Tsoory S and Levy-Gigi E
34586973	The Association of Sleep Disturbance and Suicide Risk Among Firefighters: Exploring Emotion Regulation Dimensions.	Archives of suicide research : official journal of the International Academy for Suicide Research	Serrano DM and Rufino KA and Tran JK and Vujanovic AA
35244089	Perceptions of Occupational Cancer Risk and Prevention Among Dominican Republic Firefighters: A Qualitative Study.	Journal of occupational and environmental medicine	Louzado-Feliciano P and Santiago KM and Paule L and Rivera G and Schaefer Solle N and Miric M and Perez-Then E and Caban-Martinez AJ
34628523	A review of workplace mental health interventions and their implementation in public safety organizations.	International archives of occupational and environmental health	Edgelow M and Scholefield E and McPherson M and Mehta S and Ortlieb A
35319223	Association Between Atrial Fibrillation and Occupational Exposure in Firefighters Based on Self-Reported Survey Data.	Journal of the American Heart Association	Vanchiere C and Thirumal R and Hendrani A and Dherange P and Bennett A and Shi R and Gopinathannair R and Olshansky B and Smith DL and Dominic P
35407717	Investigation of Flammability of Protective Clothing System for Firefighters.	Materials (Basel, Switzerland)	Hursa Sajatovic A and Flincec Grgac S and Zavec D
35521996	Psychological Variables Associated With Post-Traumatic Stress Disorder in Firefighters: A Systematic Review.	Trauma, violence & abuse	Serrano-Ibanez ER and Corras T and Del Prado M and Diz J and Varela C
34403889	Acute cardiovascular responses of wildland firefighters to working at prescribed burn.	International journal of hygiene and environmental health	Wu CM and Adetona O and Song C
34456323	Longitudinal Changes in Spirometry in Deployed Air Force Firefighters.	Journal of occupational and environmental medicine	Berglund AJ and Kim J and Walter RJ and McCann ET and Morris MJ
34051075	Fire simulator exposure alters the innate epithelial response and inflammatory status in the airways of firefighters.	Rhinology	Cordeiro TG and do Amaral JB and Pavao V and Cardoso RG and Voegels RL and Pezato PM and Pavao V and de Almeida EB and Bachi ALL and Pezato R
35208563	COPD in Firefighters: A Specific Event-Related Condition Rather than a Common Occupational Respiratory Disorder.	Medicina (Kaunas, Lithuania)	Rajnoveanu AG and Rajnoveanu RM and Motoc NS and Postolache P and Gusetu G and Man MA
33354110	Exogenous Ketones as Therapeutic Signaling Molecules in High-Stress Occupations: Implications for Mitigating Oxidative Stress and Mitochondrial Dysfunction in Future Research.	Nutrition and metabolic insights	Waldman HS and McAllister MJ
35036834	Differential DNA Methylation by Hispanic Ethnicity Among Firefighters in the United States.	Epigenetics insights	Goodrich JM and Furlong MA and Caban-Martinez AJ and Jung AM and Batai K and Jenkins T and Beitel S and Littau S and Gulotta J and Wallentine D and Hughes J and Popp C and Calkins MM and Burgess JL
34538836	Perceptions of Work-Related Health and Cancer Risks Among Women Firefighters: A Qualitative Study.	Journal of occupational and environmental medicine	Solle NS and Santiago KM and Louzado Feliciano P and Calkins MM and Fent K and Jahnke S and Parks N and Buren H and Grant C and Burgess JL and Caban-Martinez AJ
33397545	Prevalence of COVID-19 IgG Antibodies in a Cohort of Municipal First Responders.	Prehospital and disaster medicine	McGuire SS and Klassen AB and Heywood J and Sztajnkrycer MD
33262933	The Effects of Live-Fire Drills on Visual and Auditory Cognitive Performance among Firefighters.	Annals of global health	Hemmatjo R and Hajaghazadeh M and Allahyari T and Zare S and Kazemi R
34919119	The Wildland Firefighter Exposure and Health Effect (WFFEHE) Study: Rationale, Design, and Methods of a Repeated-Measures Study.	Annals of work exposures and health	Navarro KM and Butler CR and Fent K and Toennis C and Sammons D and Ramirez-Cardenas A and Clark KA and Byrne DC and Graydon PS and Hale CR and Wilkinson AF and Smith DL and Alexander-Scott MC and Pinkerton LE and Eisenberg J and Domitrovich JW
35064261	Firefighting and melanoma, epidemiological and toxicological associations: a case report.	Occupational medicine (Oxford, England)	Brinchmann BC and Bugge MD and Nordby KC and Alfonso JH
34808481	Mental health symptoms in Public Safety Personnel: Examining the effects of adverse childhood experiences and moral injury.	Child abuse & neglect	Roth SL and Andrews K and Protopopescu A and Lloyd C and O'Connor C and Losier BJ and Lanius RA and McKinnon MC
34766209	Twenty-Year Reflection on the Impact of World Trade Center Exposure on Pulmonary Outcomes in Fire Department of the City of New York (FDNY) Rescue and Recovery Workers.	Lung	Cleven KL and Rosenzvit C and Nolan A and Zeig-Owens R and Kwon S and Weiden MD and Skerker M and Halpren A and Prezant DJ
35162587	A Scoping Review on the Prevalence and Determinants of Post-Traumatic Stress Disorder among Military Personnel and Firefighters: Implications for Public Policy and Practice.	International journal of environmental research and public health	Obuobi-Donkor G and Oluwasina F and Nkire N and Agyapong VIO
34670402	Per- and polyfluoroalkyl substances, epigenetic age and DNA methylation: a cross-sectional study of firefighters.	Epigenomics	Goodrich JM and Calkins MM and Caban-Martinez AJ and Stueckle T and Grant C and Calafat AM and Nematollahi A and Jung AM and Graber JM and Jenkins T and Slitt AL and Dewald A and Cook Botelho J and Beitel S and Littau S and Gulotta J and Wallentine D and Hughes J and Popp C and Burgess JL
35293636	Measuring the benefits of occupational safety and health research with economic metrics: Insights from the National Institute for Occupational Safety and Health.	American journal of industrial medicine	Bushnell PT and Pana-Cryan R and Howard J and Quay B and Ray TK
34935028	Potential impacts of Washington State's wildfire worker protection rule on construction workers.	Annals of work exposures and health	Zuidema C and Austin E and Cohen MA and Kasner E and Liu L and Busch Isaksen T and Lin KY and Spector J and Seto E
34507965	Cancer incidence in World Trade Center-exposed and non-exposed male firefighters, as compared with the US adult male population: 2001-2016.	Occupational and environmental medicine	Webber MP and Singh A and Zeig-Owens R and Salako J and Skerker M and Hall CB and Goldfarb DG and Jaber N and Daniels RD and Prezant DJ
33868111	Compromised Conscience: A Scoping Review of Moral Injury Among Firefighters, Paramedics, and Police Officers.	Frontiers in psychology	Lentz LM and Smith-MacDonald L and Malloy D and Carleton RN and Bremault-Phillips S
33484179	Coccidioidomycosis outbreak among inmate wildland firefighters: California, 2017.	American journal of industrial medicine	Laws RL and Jain S and Cooksey GS and Mohle-Boetani J and McNary J and Wilken J and Harrison R and Leistikow B and Vugia DJ and Windham GC and Materna BL
34254700	Lung function decline before and after treatment of World Trade Center associated obstructive airways disease with inhaled corticosteroids and long-acting beta agonists.	American journal of industrial medicine	Goldfarb DG and Putman B and Lahousse L and Zeig-Owens R and Vaeth BM and Schwartz T and Hall CB and Prezant DJ and Weiden MD
35256801	High burden of clonal hematopoiesis in first responders exposed to the World Trade Center disaster.	Nature medicine	Jasra S and Giricz O and Zeig-Owens R and Pradhan K and Goldfarb DG and Barreto-Galvez A and Silver AJ and Chen J and Sahu S and Gordon-Mitchell S and Choudhary GS and Aluri S and Bhagat TD and Shastri A and Bejan CA and Stockton SS and Spaulding TP and Thiruthuvanathan V and Goto H and Gerhardt J and Haider SH and Veerappan A and Bartenstein M and Nwankwo G and Landgren O and Weiden MD and Lekos…
35229053	Tick magnets: The occupational risk of tick-borne disease exposure in forestry workers in New York.	Health science reports	Roome A and Gouli S and Yodsuwan R and Victory J and Collins C and Jenkins P and Scribani M and Krupa N and Freilich D and Gadomski A
35128440	Effects of firefighting on semen parameters: an exploratory study.	Reproduction & fertility	Engelsman M and Toms LL and Wang X and Banks APW and Blake D
33329918	Work Conditions and Practices in Norwegian Fire Departments From 1950 Until Today: A Survey on Factors Potentially Influencing Carcinogen Exposure.	Safety and health at work	Jakobsen J and Babigumira R and Danielsen M and Grimsrud TK and Olsen R and Rosting C and Veierod MB and Kjaerheim K
33393449	Effects of firefighting hood design, laundering and doffing on smoke protection, heat stress and wearability.	Ergonomics	Kesler RM and Mayer A and Fent KW and Chen IC and Deaton AS and Ormond RB and Smith DL and Wilkinson A and Kerber S and Horn GP
34983565	Health risks and mitigation strategies from occupational exposure to wildland fire: a scoping review.	Journal of occupational medicine and toxicology (London, England)	Koopmans E and Cornish K and Fyfe TM and Bailey K and Pelletier CA
34705888	The impact of the traditional male role norms on the posttraumatic stress disorder among Polish male firefighters.	PloS one	Jakubowski TD and Sitko-Dominik MM
33930087	Occupational exposure to suicide: A review of research on the experiences of mental health professionals and first responders.	PloS one	Lyra RL and McKenzie SK and Every-Palmer S and Jenkin G
34729985	An Efficient Strategy for Reinforcing Flexible Ceramic Membranes.	Nano letters	Mao X and Hong J and Wu YX and Zhang Q and Liu J and Zhao L and Li HH and Wang YY and Zhang K
34008431	Associations between Lower-Order Anxiety Sensitivity Facets and PTSD Symptomatology among Trauma-Exposed Firefighters.	Behavior modification	Lebeaut A and Leonard SJ and Healy N and Raines AM and Buser SJ and Vujanovic AA
34126310	The mediation effect of depression and alcohol use disorders on the association between post-traumatic stress disorder and obstructive sleep apnea risk in 51,149 Korean firefighters: PTSD and OSA in Korean firefighters.	Journal of affective disorders	Kim JI and Park H and Min B and Oh S and Lee JH and Kim JH
33315266	Cardiovascular disease in the World Trade Center Health Program General Responder Cohort.	American journal of industrial medicine	Sloan NL and Shapiro MZ and Sabra A and Dasaro CR and Crane MA and Harrison DJ and Luft BJ and Moline JM and Udasin IG and Todd AC and Teitelbaum SL
34919722	Assessment and outcomes of firefighter applicants with possible asthma.	Occupational medicine (Oxford, England)	Kabir T and Schofield S and Fitzgerald B and Cannon J and Szram J and Feary J
34632485	Autonomic Nervous System Response to Far-Infrared Sauna Exposure in Firefighters.	Annals of work exposures and health	Marciniak RA and Wahl CA and Ebersole KT
34831899	Meat in a Seat: A Grounded Theory Study Exploring Moral Injury in Canadian Public Safety Communicators, Firefighters, and Paramedics.	International journal of environmental research and public health	Smith-MacDonald L and Lentz L and Malloy D and Bremault-Phillips S and Carleton RN
34415073	PTSD symptoms, depressive symptoms, and subjective cognitive concerns in WTC-exposed and non-WTC-exposed firefighters.	American journal of industrial medicine	Mueller AK and Singh A and Webber MP and Hall CB and Prezant DJ and Zeig-Owens R
35054702	Characterizing the Tensile Strength of the Fabrics Used in Firefighters' Bunker Gear under Radiant Heat Exposure.	Polymers	Mazumder NU and Mandal S and Agnew RJ and Petrova A and Boorady LM and Song G
35440236	Short-term effects of air pollutant exposure on small airway dysfunction, spirometry, health-related quality of life, and inflammatory biomarkers in wildland firefighters: a pilot study.	International journal of environmental health research	Niyatiwatchanchai N and Pothirat C and Chaiwong W and Liwsrisakun C and Phetsuk N and Duangjit P and Choomuang W
34739446	Seroprevalence of SARS-CoV-2 Among Firefighters/Paramedics in San Francisco, CA.	Journal of occupational and environmental medicine	Grant M and Harrison R and Nunez A and Kurtz T and Phelps S and Brokaw J and Shusterman D
35458353	Recent Trends in Protective Textiles against Biological Threats: A Focus on Biological Warfare Agents.	Polymers	Antunes JC and Moreira IP and Gomes F and Cunha F and Henriques M and Fangueiro R
33906480	Massed Prolonged Exposure for PTSD in Two Firefighters: Preliminary Case Study Findings.	Behavior modification	Zwetzig SE and Koch LM and Blount TH and Graham MM and Peterson AL
35564374	Assessing the Perceptions and Impact of Critical Incident Stress Management Peer Support among Firefighters and Paramedics in Canada.	International journal of environmental research and public health	Price JAB and Landry CA and Sych J and McNeill M and Stelnicki AM and Asmundson AJN and Carleton RN
27445092	Bronchial Reactivity and Lung Function After World Trade Center Exposure.	Chest	Aldrich TK and Weakley J and Dhar S and Hall CB and Crosse T and Banauch GI and Weiden MD and Izbicki G and Cohen HW and Gupta A and King C and Christodoulou V and Webber MP and Zeig-Owens R and Moir W and Nolan A and Kelly KJ and Prezant DJ
31072169	Measuring and Modeling Exposure to External Workplace Aggression in Three Types of Emergency Responders.	Journal of interpersonal violence	van Reemst L and Jongerling J
28466066	Influence of Initial Moisture Content on Heat and Moisture Transfer in Firefighters' Protective Clothing.	TheScientificWorldJournal	Huang D and He S
26197186	Association of Bystander and First-Responder Intervention With Survival After Out-of-Hospital Cardiac Arrest in North Carolina, 2010-2013.	JAMA	Malta Hansen C and Kragholm K and Pearson DA and Tyson C and Monk L and Myers B and Nelson D and Dupre ME and Fosbol EL and Jollis JG and Strauss B and Anderson ML and McNally B and Granger CB
23090161	Acute cardiovascular effects of firefighting and active cooling during rehabilitation.	Journal of occupational and environmental medicine	Burgess JL and Duncan MD and Hu C and Littau SR and Caseman D and Kurzius-Spencer M and Davis-Gorman G and McDonagh PF
24980522	Estimating the time interval between exposure to the World Trade Center disaster and incident diagnoses of obstructive airway disease.	American journal of epidemiology	Glaser MS and Webber MP and Zeig-Owens R and Weakley J and Liu X and Ye F and Cohen HW and Aldrich TK and Kelly KJ and Nolan A and Weiden MD and Prezant DJ and Hall CB
17185275	The World Trade Center disaster and the health of workers: five-year assessment of a unique medical screening program.	Environmental health perspectives	Herbert R and Moline J and Skloot G and Metzger K and Baron S and Luft B and Markowitz S and Udasin I and Harrison D and Stein D and Todd A and Enright P and Stellman JM and Landrigan PJ and Levin SM
26607303	The mental health of fire-fighters: An examination of the impact of repeated trauma exposure.	The Australian and New Zealand journal of psychiatry	Harvey SB and Milligan-Saville JS and Paterson HM and Harkness EL and Marsh AM and Dobson M and Kemp R and Bryant RA
31703266	Genomics of Particulate Matter Exposure Associated Cardiopulmonary Disease: A Narrative Review.	International journal of environmental research and public health	Citron J and Willcocks E and Crowley G and Kwon S and Nolan A
25436962	Seasonal heat acclimatization in wildland firefighters.	Journal of thermal biology	Lui B and Cuddy JS and Hailes WS and Ruby BC
29927259	Self-compassion buffers the link between self-criticism and depression in trauma-exposed firefighters.	Journal of counseling psychology	Kaurin A and Schonfelder S and Wessa M
27280520	Emergency Preparedness and Role Clarity among Rescue Workers during the Terror Attacks in Norway July 22, 2011.	PloS one	Pedersen MJ and Gjerland A and Rund BR and Ekeberg O and Skogstad L
26432505	Prior stress exposure increases pain behaviors in a rat model of full thickness thermal injury.	Burns : journal of the International Society for Burn Injuries	Nyland JE and McLean SA and Averitt DL
21655689	[Prevalence and factors associated with Posttraumatic Stress Disorder (PTSD) in emergency workers: a systematic literature review].	Revista brasileira de epidemiologia = Brazilian journal of epidemiology	Lima Ede P and Assuncao AA
30737784	Cancer incidence and mortality among firefighters.	International journal of cancer	Jalilian H and Ziaei M and Weiderpass E and Rueegg CS and Khosravi Y and Kjaerheim K
24142974	Mortality and cancer incidence in a pooled cohort of US firefighters from San Francisco, Chicago and Philadelphia (1950-2009).	Occupational and environmental medicine	Daniels RD and Kubale TL and Yiin JH and Dahm MM and Hales TR and Baris D and Zahm SH and Beaumont JJ and Waters KM and Pinkerton LE
29719412	Acute effects of smoke exposure on airway and systemic inflammation in forest firefighters.	Journal of asthma and allergy	Gianniou N and Giannakopoulou C and Dima E and Kardara M and Katsaounou P and Tsakatikas A and Roussos C and Koulouris N and Rovina N
28364446	Randomized, Prospective Study of the Impact of a Sleep Health Program on Firefighter Injury and Disability.	Sleep	Sullivan JP and O'Brien CS and Barger LK and Rajaratnam SM and Czeisler CA and Lockley SW
21930151	Trends in respiratory diagnoses and symptoms of firefighters exposed to the World Trade Center disaster: 2005-2010.	Preventive medicine	Weakley J and Webber MP and Gustave J and Kelly K and Cohen HW and Hall CB and Prezant DJ
30366410	Heat Sepsis Precedes Heat Toxicity in the Pathophysiology of Heat Stroke-A New Paradigm on an Ancient Disease.	Antioxidants (Basel, Switzerland)	Lim CL
20364266	Lung function and health status in metropolitan fire-fighters compared to general population controls.	International archives of occupational and environmental health	Schermer T and Malbon T and Morgan M and Briggs N and Holton C and Appleton S and Adams R and Smith M and Crockett A
26719976	A systematic review of suicidal thoughts and behaviors among police officers, firefighters, EMTs, and paramedics.	Clinical psychology review	Stanley IH and Hom MA and Joiner TE
30477594	Altered functional connectivity in the fear network of firefighters with repeated traumatic stress.	The British journal of psychiatry : the journal of mental science	Jeong H and Park S and Dager SR and Lim SM and Lee SL and Hong H and Ma J and Ha E and Hong YS and Kang I and Lee EH and Yoon S and Kim JE and Kim J and Lyoo IK
23113781	Health concerns of the U.S. fire service: perspectives from the firehouse.	American journal of health promotion : AJHP	Jahnke SA and Poston WS and Jitnarin N and Haddock CK
33029308	Post-traumatic stress disorder in volunteer firefighters: influence of specific risk and protective factors.	European journal of psychotraumatology	Schnell T and Suhr F and Weierstall-Pust R
26788681	Carbon Monoxide Poisonings from Forklift Use During Produce Packing Operations.	Journal of agromedicine	Hirsch AE and Langley RL and McDaniel JS
32848288	The Impact of Intolerance of Uncertainty and Anxiety Sensitivity on Mental Health Among Public Safety Personnel: When the Uncertain is Unavoidable.	Cognitive therapy and research	Angehrn A and Krakauer RL and Carleton RN
30725859	EMS Emergency Incident Rehabilitation		Woodbury B and Merrill SA
23405708	The World Trade Center health surveillance program: results of the first 10 years and implications for prevention.	Giornale italiano di medicina del lavoro ed ergonomia	Lucchini RG and Crane MA and Crowley L and Globina Y and Milek DJ and Boffetta P and Landrigan PJ
25047411	World Trade Center disaster exposure-related probable posttraumatic stress disorder among responders and civilians: a meta-analysis.	PloS one	Liu B and Tarigan LH and Bromet EJ and Kim H
22006591	Short-term spirometric changes in wildland firefighters.	American journal of industrial medicine	Jacquin L and Michelet P and Brocq FX and Houel JG and Truchet X and Auffray JP and Carpentier JP and Jammes Y
22180587	A national qualitative study of tobacco use among career firefighters and department health personnel.	Nicotine & tobacco research : official journal of the Society for Research on Nicotine and Tobacco	Poston WS and Haddock CK and Jitnarin N and Janhke SA
22624848	Posttraumatic stress disorder among paramedics: exploring a new solution with occupational health nurses using the Ottawa Charter as a framework.	Workplace health & safety	Drewitz-Chesney C
30913233	DNA methylation among firefighters.	PloS one	Zhou J and Jenkins TG and Jung AM and Jeong KS and Zhai J and Jacobs ET and Griffin SC and Dearmon-Moore D and Littau SR and Peate WF and Ellis NA and Lance P and Chen Y and Burgess JL
18388656	Trial of prophylactic inhaled steroids to prevent or reduce pulmonary function decline, pulmonary symptoms, and airway hyperreactivity in firefighters at the world trade center site.	Disaster medicine and public health preparedness	Banauch GI and Izbicki G and Christodoulou V and Weiden MD and Webber MP and Cohen H and Gustave J and Chavko R and Aldrich TK and Kelly KJ and Prezant DJ
28981313	Work-related trauma, alienation, and posttraumatic and depressive symptoms in medical examiner employees.	Psychological trauma : theory, research, practice and policy	Brondolo E and Eftekharzadeh P and Clifton C and Schwartz JE and Delahanty D
32107319	Firefighter occupation is associated with increased risk for laryngeal and hypopharyngeal squamous cell carcinoma among men from the Greater Boston area.	Occupational and environmental medicine	Langevin SM and Eliot M and Butler RA and McClean M and Kelsey KT
26890595	Firefighting and mental health: Experiences of repeated exposure to trauma.	Work (Reading, Mass.)	Jahnke SA and Poston WS and Haddock CK and Murphy B
24365452	Trunk postures and upper-body muscle activations during physically demanding wildfire suppression tasks.	Ergonomics	Neesham-Smith D and Aisbett B and Netto K
19018938	Chemical enhancement techniques of bloodstain patterns and DNA recovery after fire exposure.	Journal of forensic sciences	Tontarski KL and Hoskins KA and Watkins TG and Brun-Conti L and Michaud AL
25991998	Firefighters' noise exposure: A literature review.	International archives of otorhinolaryngology	Taxini CL and Guida HL
29808435	Mortality in a cohort of Danish firefighters; 1970-2014.	International archives of occupational and environmental health	Petersen KU and Pedersen JE and Bonde JP and Ebbehoj NE and Hansen J
16734887	Attribution of physical complaints to the air disaster in Amsterdam by exposed rescue workers: an epidemiological study using historic cohorts.	BMC public health	Slottje P and Smidt N and Twisk JW and Huizink AC and Witteveen AB and van Mechelen W and Smid T
21890054	Early assessment of cancer outcomes in New York City firefighters after the 9/11 attacks: an observational cohort study.	Lancet (London, England)	Zeig-Owens R and Webber MP and Hall CB and Schwartz T and Jaber N and Weakley J and Rohan TE and Cohen HW and Derman O and Aldrich TK and Kelly K and Prezant DJ
20083359	Associations of cortisol with posttraumatic stress symptoms and negative life events: a study of police officers and firefighters.	Psychoneuroendocrinology	Witteveen AB and Huizink AC and Slottje P and Bramsen I and Smid T and van der Ploeg HM
18394326	Performance of firefighters' protective clothing after heat exposure.	International journal of occupational safety and ergonomics : JOSE	Rossi RM and Bolli W and Stampfli R
22576633	Pulmonary function predicting confirmed recovery from lower-respiratory symptoms in World Trade Center-exposed firefighters, 2001 to 2010.	Chest	Soo J and Webber MP and Hall CB and Cohen HW and Schwartz TM and Kelly KJ and Prezant DJ
25961115	Predictors of postevent distress and growth among firefighters after work-related emergencies--A cross-national study.	Psychological trauma : theory, research, practice and policy	Kehl D and Knuth D and Hulse L and Schmidt S
33180111	Ocular Lesions Other Than Stings Following Yellow-Legged Hornet (Vespa velutina nigrithorax) Projections, as Reported to French Poison Control Centers.	JAMA ophthalmology	Laborde-Casterot H and Darrouzet E and Le Roux G and Labadie M and Delcourt N and de Haro L and Vodovar D and Langrand J
29480764	Safety Gear Decontamination Practices Among Florida Firefighters: Analysis of a Text-Based Survey Methodology.	Workplace health & safety	Moore KJ and Koru-Sengul T and Alvarez A and Schaefer-Solle N and Harrison TR and Kobetz EN and Caban-Martinez AJ
26574577	The effect of World Trade Center exposure on the latency of chronic rhinosinusitis diagnoses in New York City firefighters: 2001-2011.	Occupational and environmental medicine	Weakley J and Hall CB and Liu X and Zeig-Owens R and Webber MP and Schwartz T and Prezant D
32017289	The prevalence and clinical impairment of subthreshold PTSD using DSM-5 criteria in a national sample of Korean firefighters.	Depression and anxiety	Kim JI and Oh S and Park H and Min B and Kim JH
28959647	Flame retardant tris(1,3-dichloro-2-propyl)phosphate (TDCPP) toxicity is attenuated by N-acetylcysteine in human kidney cells.	Toxicology reports	Killilea DW and Chow D and Xiao SQ and Li C and Stoller ML
28822615	Alcohol Use and Problem Drinking among Women Firefighters.	Women's health issues : official publication of the Jacobs Institute of Women's Health	Haddock CK and Poston WSC and Jahnke SA and Jitnarin N
32466787	Exploring prevention and mitigation strategies to reduce the health impacts of occupational exposure to wildfires for wildland firefighters and related personnel: protocol of a scoping study.	Systematic reviews	Koopmans E and Fyfe T and Eadie M and Pelletier CA
30981117	Wildland firefighter smoke exposure and risk of lung cancer and cardiovascular disease mortality.	Environmental research	Navarro KM and Kleinman MT and Mackay CE and Reinhardt TE and Balmes JR and Broyles GA and Ottmar RD and Naher LP and Domitrovich JW
27096198	Blood Eosinophils and World Trade Center Exposure Predict Surgery in Chronic Rhinosinusitis. A 13.5-Year Longitudinal Study.	Annals of the American Thoracic Society	Kwon S and Putman B and Weakley J and Hall CB and Zeig-Owens R and Schwartz T and Olivieri B and Singh A and Huie M and Morrison D and Webber MP and Cohen HW and Kelly KJ and Aldrich TK and Nolan A and Prezant DJ and Shohet MR and Weiden MD
23411914	Comparison of sensory-Neural Hearing between Firefighters and Office Workers.	International journal of preventive medicine	Assadi SN and Esmaily H and Mostaan L
17537776	Respiratory symptoms, atopy and bronchial hyperreactivity in professional firefighters.	The European respiratory journal	Miedinger D and Chhajed PN and Stolz D and Gysin C and Wanzenried AB and Schindler C and Surber C and Bucher HC and Tamm M and Leuppi JD
24898816	The upper respiratory pyramid: early factors and later treatment utilization in World Trade Center exposed firefighters.	American journal of industrial medicine	Niles JK and Webber MP and Liu X and Zeig-Owens R and Hall CB and Cohen HW and Glaser MS and Weakley J and Schwartz TM and Weiden MD and Nolan A and Aldrich TK and Glass L and Kelly KJ and Prezant DJ
31625489	The Physical and Mental Health Challenges Experienced by 9/11 First Responders and Recovery Workers: A Review of the Literature.	Prehospital and disaster medicine	Smith EC and Holmes L and Burkle FM
25405597	Non-accidental health impacts of wildfire smoke.	International journal of environmental research and public health	Youssouf H and Liousse C and Roblou L and Assamoi EM and Salonen RO and Maesano C and Banerjee S and Annesi-Maesano I
32075062	Assessing the Relative Impact of Diverse Stressors among Public Safety Personnel.	International journal of environmental research and public health	Carleton RN and Afifi TO and Taillieu T and Turner S and Mason JE and Ricciardelli R and McCreary DR and Vaughan AD and Anderson GS and Krakauer RL and Donnelly EA and Camp RD 2nd and Groll D and Cramm HA and MacPhee RS and Griffiths CT
29842832	Performance of a novel real-time respirator seal integrity monitor on firefighters: Simulated workplace pilot study.	Journal of occupational and environmental hygiene	Leppanen M and Wu B and Corey J and Yermakov M and Grinshpun SA
16282879	Career risk of hepatitis C virus infection among U.S. emergency medical and public safety workers.	Journal of occupational and environmental medicine	Rischitelli G and Lasarev M and McCauley L
31815252	Effects of Heat Exposure from Live-Burn Fire Training on Postural Stability of Firefighters.	Ergonomics international journal	Singh U and Mani A and James K and Rao MB and Bhattacharya A
30028563	Alcohol use disorders and insomnia mediate the association between PTSD symptoms and suicidal ideation in Korean firefighters.	Depression and anxiety	Kim JI and Park H and Kim JH
23796594	Change in lung function over time in male metropolitan firefighters and general population controls: a 3-year follow-up study.	Journal of occupational health	Schermer TR and Malbon W and Adams R and Morgan M and Smith M and Crockett AJ
23022845	Post-traumatic Stress Disorder.	The international journal of occupational and environmental medicine	Javidi H and Yadollahie M
16022641	Modern concepts of treatment and prevention of chemical injuries.	Journal of long-term effects of medical implants	Edlich RF and Farinholt HM and Winters KL and Britt LD and Long WB 3rd and Werner CL and Gubler KD
17898247	Training retention of Level C personal protective equipment use by emergency medical services personnel.	Academic emergency medicine : official journal of the Society for Academic Emergency Medicine	Northington WE and Mahoney GM and Hahn ME and Suyama J and Hostler D
24570328	Chronic respiratory conditions in a cohort of metropolitan fire-fighters: associations with occupational exposure and quality of life.	International archives of occupational and environmental health	Schermer TR and Malbon W and Morgan M and Smith M and Crockett AJ
29391373	Do police officers and firefighters have a higher risk of disease than other public officers? A 13-year nationwide cohort study in South Korea.	BMJ open	Han M and Park S and Park JH and Hwang SS and Kim I
32955483	Prevalence of exposure to critical incidents in firefighters across Canada.	Work (Reading, Mass.)	Nazari G and MacDermid JC and Sinden K and D'Amico R and Brazil A and Carleton N and Cramm H
30189854	The long-term rate of change in lung function in urban professional firefighters: a systematic review.	BMC pulmonary medicine	Slattery F and Johnston K and Paquet C and Bennett H and Crockett A
28009592	Assessment of Acute Trauma Exposure Response for FIRE-EMS Personnel.	Journal of applied measurement	Hoffmann MC
31627382	Tinnitus and Self-Perceived Hearing Handicap in Firefighters: A Cross-Sectional Study.	International journal of environmental research and public health	Jamesdaniel S and Elhage KG and Rosati R and Ghosh S and Arnetz B and Blessman J
25779102	Nested case-control study of selected systemic autoimmune diseases in World Trade Center rescue/recovery workers.	Arthritis & rheumatology (Hoboken, N.J.)	Webber MP and Moir W and Zeig-Owens R and Glaser MS and Jaber N and Hall C and Berman J and Qayyum B and Loupasakis K and Kelly K and Prezant DJ
24817609	Short-term heat acclimation training improves physical performance: a systematic review, and exploration of physiological adaptations and application for team sports.	Sports medicine (Auckland, N.Z.)	Chalmers S and Esterman A and Eston R and Bowering KJ and Norton K
28540801	Umbilical temperature correlation with core and skin temperatures at rest, in the heat and during physical activity.	International journal of hyperthermia : the official journal of European Society for Hyperthermic Oncology, North American Hyperthermia Group	Roberge RJ and Kim JH and Yorio P and Coca A and Seo Y and Quinn T and Aljaroudi A and Powell JB
25756281	Mortality due to malignant and non-malignant diseases in Korean professional emergency responders.	PloS one	Ahn YS and Jeong KS
19221965	Exposures and idiopathic lung disease.	Seminars in respiratory and critical care medicine	Taskar V and Coultas D
29066387	Clinical Course of Sarcoidosis in World Trade Center-Exposed Firefighters.	Chest	Hena KM and Yip J and Jaber N and Goldfarb D and Fullam K and Cleven K and Moir W and Zeig-Owens R and Webber MP and Spevack DM and Judson MA and Maier L and Krumerman A and Aizer A and Spivack SD and Berman J and Aldrich TK and Prezant DJ
22264875	'Awake, smoky, and hot': providing an evidence-base for managing the risks associated with occupational stressors encountered by wildland firefighters.	Applied ergonomics	Aisbett B and Wolkow A and Sprajcer M and Ferguson SA
27442523	Radiologic Features of World Trade Center-related Sarcoidosis in Exposed NYC Fire Department Rescue Workers.	Journal of thoracic imaging	Girvin F and Zeig-Owens R and Gupta D and Schwartz T and Liu Y and Weiden MD and Prezant DJ and Naidich DP
31614945	Predicting Posttraumatic Growth among Firefighters: The Role of Deliberate Rumination and Problem-Focused Coping.	International journal of environmental research and public health	Yang SK and Ha Y
29991497	Respiratory symptoms among search and rescue workers who responded to the 2016 Taiwan earthquake.	Occupational and environmental medicine	Wu CL and Lan FY and Chen BL and Chang RH and Chang WH and Pan ST and Fang PH and Lu CH and Lin CH
24284685	Lifestyle and safety practices of firefighters and their relation to cardiovascular risk factors.	Work (Reading, Mass.)	Eastlake AC and Knipper BS and He X and Alexander BM and Davis KG
23405620	[Cardiovascular risk among firefighters].	Giornale italiano di medicina del lavoro ed ergonomia	Serra A
31795859	A method to predict burn injuries of firefighters considering heterogeneous skin thickness distribution based on the instrumented manikin system.	International journal of occupational safety and ergonomics : JOSE	Tian M and Li J
18500711	Potential for diffuse parenchymal lung disease after exposures at World Trade Center Disaster site.	The Mount Sinai journal of medicine, New York	Szeinuk J and Padilla M and de la Hoz RE
17907531	[Mesothelioma of the pleura in the Province of Trieste].	La Medicina del lavoro	Bianchi C and Bianchi T and Tommasi M
28208688	The Impact of Heat Exposure and Sleep Restriction on Firefighters' Work Performance and Physiology during Simulated Wildfire Suppression.	International journal of environmental research and public health	Vincent GE and Aisbett B and Larsen B and Ridgers ND and Snow R and Ferguson SA
22398843	Outbreak of cryptosporidiosis associated with a firefighting response - Indiana and Michigan, June 2011.	MMWR. Morbidity and mortality weekly report
28466725	Heat exposure increases risk of heart attack in firefighters.	Nursing standard (Royal College of Nursing (Great Britain) : 1987)
23993988	Microbial and human heat shock proteins as 'danger signals' in sarcoidosis.	Human immunology	Dubaniewicz A
31830817	A Cross-Sectional Study of the Relationship between Previous Military Experience and Mental Health Disorders in Currently Serving Public Safety Personnel in Canada.	Canadian journal of psychiatry. Revue canadienne de psychiatrie	Groll DL and Ricciardelli R and Carleton RN and Anderson G and Cramm H
30930075	Women Firefighters' Health and Well-Being: An International Survey.	Women's health issues : official publication of the Jacobs Institute of Women's Health	Watkins ER and Walker A and Mol E and Jahnke S and Richardson AJ
24662638	Willingness-to-accept Gamma knife radiosurgery for tinnitus among career San Francisco firefighters.	Otology & neurotology : official publication of the American Otological Society, American Neurotology Society [and] European Academy of Otology and Neurotology	Pross SE and Allen CA and Hong OS and Cheung SW
23022824	Occupational and environmental risk factors of adult primary brain cancers: a systematic review.	The international journal of occupational and environmental medicine	Gomes J and Al Zayadi A and Guzman A
25738516	Respiratory protection for firefighters--evaluation of CBRN canisters for use during overhaul.	Journal of occupational and environmental hygiene	Jones L and Lutz EA and Duncan M and Burgess JL
18213534	Perception and attitudes of firefighters on noise exposure and hearing loss.	Journal of occupational and environmental hygiene	Hong O and Samo D and Hulea R and Eakin B
17535500	Post-disaster physical symptoms of firefighters and police officers: role of types of exposure and post-traumatic stress symptoms.	British journal of health psychology	Slottje P and Witteveen AB and Twisk JW and Smidt N and Huizink AC and van Mechelen W and Smid T
16246995	Epidemiologic study of the autoimmune health effects of a cargo aircraft disaster.	Archives of internal medicine	Slottje P and Bijlsma JA and Smidt N and Twisk JW and Huizink AC and Lems WF and van Hoogstraten I and Witteveen AB and van Mechelen W and Smid T
29090827	Perceptions of health and cancer risk among newly recruited firefighters in South Florida.	American journal of industrial medicine	Schaefer Solle N and Caban-Martinez AJ and Levy RA and Young B and Lee D and Harrison T and Kobetz E
27157340	Physiological and psychological responses in Fire Instructors to heat exposures.	Journal of thermal biology	Watt PW and Willmott AG and Maxwell NS and Smeeton NJ and Watt E and Richardson AJ
27058482	Measured Pulmonary and Systemic Markers of Inflammation and Oxidative Stress Following Wildland Firefighter Simulations.	Journal of occupational and environmental medicine	Ferguson MD and Semmens EO and Dumke C and Quindry JC and Ward TJ
26915822	Review of the health effects of wildland fire smoke on wildland firefighters and the public.	Inhalation toxicology	Adetona O and Reinhardt TE and Domitrovich J and Broyles G and Adetona AM and Kleinman MT and Ottmar RD and Naeher LP
15921536	Epidemiological study air disaster in Amsterdam (ESADA): study design.	BMC public health	Slottje P and Huizink AC and Twisk JW and Witteveen AB and van der Ploeg HM and Bramsen I and Smidt N and Bijlsma JA and Bouter LM and van Mechelen W and Smid T
26082313	Immune and inflammatory responses of Australian firefighters after repeated exposures to the heat.	Ergonomics	Walker A and Keene T and Argus C and Driller M and Guy JH and Rattray B
21340442	Lung function, bronchial hyperresponsiveness, and atopy among firefighters.	Scandinavian journal of work, environment & health	Greven F and Krop E and Spithoven J and Rooyackers J and Kerstjens H and Heederik D
30719236	Secondary traumatization in first responders: a systematic review.	European journal of psychotraumatology	Greinacher A and Derezza-Greeven C and Herzog W and Nikendei C
30083422	Understanding the Economic Benefit Associated with Research and Services at the National Institute for Occupational Safety and Health: An Approach and Three Case Studies.	Rand health quarterly	Miller BM and Metz D and Smith TD and Lastunen J and Landree E and Nelson C
23314206	Current state of knowledge of post-traumatic stress, sleeping problems, obesity and cardiovascular disease in paramedics.	Emergency medicine journal : EMJ	Hegg-Deloye S and Brassard P and Jauvin N and Prairie J and Larouche D and Poirier P and Tremblay A and Corbeil P
31691089	Accessing Medical Care After a Needlestick Injury: First Responders' Perception of HIV Risk and Attitudes Toward Syringe Service Programs.	Journal of community health	Carter G and Lawrence C and Woodward B and Ohmit A
22084311	Blood and body fluid exposures in the French military.	Occupational medicine (Oxford, England)	Dia A and Verret C and Pommier de Santi V and Tanti M and Decam C and Migliani R and Deparis X
24195537	Do older firefighters show long-term adaptations to work in the heat?	Journal of occupational and environmental hygiene	Wright HE and Larose J and McLellan TM and Miller S and Boulay P and Kenny GP
28449365	Duty-Related Trauma Exposure and Posttraumatic Stress Symptoms in Professional Firefighters.	Journal of traumatic stress	Lee JH and Lee D and Kim J and Jeon K and Sim M
16554398	Extinction learning before trauma and subsequent posttraumatic stress.	Psychosomatic medicine	Guthrie RM and Bryant RA
27371948	Mortality and cancer incidence at a fire training college.	Occupational medicine (Oxford, England)	Glass DC and Del Monaco A and Pircher S and Vander Hoorn S and Sim MR
19580230	[Hearing damage as a consequence of firefighters' professional exposure to noise].	Acta medica Croatica : casopis Hravatske akademije medicinskih znanosti	Lalic H and Ferhatovic M and Dinko J and Culinovic M
16369116	The health of volunteer firefighters three years after a technological disaster.	Journal of occupational health	Morren M and Yzermans CJ and van Nispen RM and Wevers SJ
19590693	Trends in respiratory symptoms of firefighters exposed to the world trade center disaster: 2001-2005.	Environmental health perspectives	Webber MP and Gustave J and Lee R and Niles JK and Kelly K and Cohen HW and Prezant DJ
25897400	Degree of exposure and peritraumatic dissociation as determinants of PTSD symptoms in the aftermath of the Ghislenghien gas explosion.	Archives of public health = Archives belges de sante publique	De Soir E and Zech E and Versporten A and Van Oyen H and Kleber R and Mylle J and van der Hart O
23969505	Occupation and head and neck cancer risk in men: results from the ICARE study, a French population-based case-control study.	Journal of occupational and environmental medicine	Paget-Bailly S and Guida F and Carton M and Menvielle G and Radoi L and Cyr D and Schmaus A and Cenee S and Papadopoulos A and Fevotte J and Pilorget C and Velten M and Guizard AV and Stucker I and Luce D
21138152	Suicide or undetermined? A national assessment of police suicide death classification.	International journal of emergency mental health	Violanti JM
21998260	Inflammatory biomarkers predict airflow obstruction after exposure to World Trade Center dust.	Chest	Nolan A and Naveed B and Comfort AL and Ferrier N and Hall CB and Kwon S and Kasturiarachchi KJ and Cohen HW and Zeig-Owens R and Glaser MS and Webber MP and Aldrich TK and Rom WN and Kelly K and Prezant DJ and Weiden MD
22317587	Analysis of working conditions focusing on biological risk: firefighters in Campo Grande, MS, Brazil.	Work (Reading, Mass.)	Contrera-Moreno L and de Andrade SM and Motta-Castro AR and Pinto AM and Salas FR and Stief AC
31481674	Assessing the Protective Metabolome Using Machine Learning in World Trade Center Particulate Exposed Firefighters at Risk for Lung Injury.	Scientific reports	Crowley G and Kwon S and Ostrofsky DF and Clementi EA and Haider SH and Caraher EJ and Lam R and St-Jules DE and Liu M and Prezant DJ and Nolan A
23411754	Identification of workers exposed concomitantly to heat stress and chemicals.	Industrial health	Bourbonnais R and Zayed J and Levesque M and Busque MA and Duguay P and Truchon G
25945983	[Prevalence of depression among firefighters].	Cadernos de saude publica	Lima Ede P and Assuncao AA and Barreto SM
20630029	Spirometry and impulse oscillometry (IOS) for detection of respiratory abnormalities in metropolitan firefighters.	Respirology (Carlton, Vic.)	Schermer T and Malbon W and Newbury W and Holton C and Smith M and Morgan M and Crockett A
28373523	Fire Simulation and Cardiovascular Health in Firefighters.	Circulation	Hunter AL and Shah AS and Langrish JP and Raftis JB and Lucking AJ and Brittan M and Venkatasubramanian S and Stables CL and Stelzle D and Marshall J and Graveling R and Flapan AD and Newby DE and Mills NL
29710195	Multiple Myeloma and Its Precursor Disease Among Firefighters Exposed to the World Trade Center Disaster.	JAMA oncology	Landgren O and Zeig-Owens R and Giricz O and Goldfarb D and Murata K and Thoren K and Ramanathan L and Hultcrantz M and Dogan A and Nwankwo G and Steidl U and Pradhan K and Hall CB and Cohen HW and Jaber N and Schwartz T and Crowley L and Crane M and Irby S and Webber MP and Verma A and Prezant DJ
21246589	Respiratory symptoms in firefighters.	American journal of industrial medicine	Greven FE and Rooyackers JM and Kerstjens HA and Heederik DJ
30935351	Salivary cortisol profiles of on-call from home fire and emergency service personnel.	Stress (Amsterdam, Netherlands)	Hall SJ and Turner AI and Robertson SJ and Ferguson SA and Aisbett B
30836056	Validation of Predictive Metabolic Syndrome Biomarkers of World Trade Center Lung Injury: A 16-Year Longitudinal Study.	Chest	Kwon S and Crowley G and Caraher EJ and Haider SH and Lam R and Veerappan A and Yang L and Liu M and Zeig-Owens R and Schwartz TM and Prezant DJ and Nolan A
24548082	Lysophosphatidic acid and apolipoprotein A1 predict increased risk of developing World Trade Center-lung injury: a nested case-control study.	Biomarkers : biochemical indicators of exposure, response, and susceptibility to chemicals	Tsukiji J and Cho SJ and Echevarria GC and Kwon S and Joseph P and Schenck EJ and Naveed B and Prezant DJ and Rom WN and Schmidt AM and Weiden MD and Nolan A
31658434	Noise exposures and perceptions of hearing conservation programs among wildland firefighters.	Journal of occupational and environmental hygiene	Broyles G and Kardous CA and Shaw PB and Krieg EF
30149825	Efficacy of exposure-based cognitive behaviour therapy for post-traumatic stress disorder in emergency service personnel: a randomised clinical trial.	Psychological medicine	Bryant RA and Kenny L and Rawson N and Cahill C and Joscelyne A and Garber B and Tockar J and Dawson K and Nickerson A
32630259	Canadian Public Safety Personnel and Occupational Stressors: How PSP Interpret Stressors on Duty.	International journal of environmental research and public health	Ricciardelli R and Czarnuch S and Carleton RN and Gacek J and Shewmake J
17907863	Maladaptive self-appraisals before trauma exposure predict posttraumatic stress disorder.	Journal of consulting and clinical psychology	Bryant RA and Guthrie RM
29449669	Predictive Biomarkers of Gastroesophageal Reflux Disease and Barrett's Esophagus in World Trade Center Exposed Firefighters: a 15 Year Longitudinal Study.	Scientific reports	Haider SH and Kwon S and Lam R and Lee AK and Caraher EJ and Crowley G and Zhang L and Schwartz TM and Zeig-Owens R and Liu M and Prezant DJ and Nolan A
28645017	Examining anxiety sensitivity as a mediator of the association between PTSD symptoms and suicide risk among women firefighters.	Journal of anxiety disorders	Stanley IH and Hom MA and Spencer-Thomas S and Joiner TE
29063376	Recurrent heat shock impairs the proliferation and differentiation of C2C12 myoblasts.	Cell stress & chaperones	Bolus DJ and Shanmugam G and Narasimhan M and Rajasekaran NS
24795815	Pulmonary function decline in firefighters and non-firefighters in South Korea.	Annals of occupational and environmental medicine	Choi JH and Shin JH and Lee MY and Chung IS
30835398	Violence at Work and Mental Distress among Firefighters in Guatemala.	Annals of global health	Pinto CM and Radon K and Van Dijk F
22574657	Predicting emotional responses to potentially traumatic events from pre-exposure waking cortisol levels: a longitudinal study of police and firefighters.	Anxiety, stress, and coping	Pineles SL and Rasmusson AM and Yehuda R and Lasko NB and Macklin ML and Pitman RK and Orr SP
32955479	The effect of personal protective equipment on thermal stress: An experimental study on firefighters.	Work (Reading, Mass.)	Ghiyasi S and Nabizadeh H and Jazari MD and Soltanzadeh A and Heidari H and Fardi A and Movahed E
31490535	Long-term Cardiovascular Disease Risk Among Firefighters After the World Trade Center Disaster.	JAMA network open	Cohen HW and Zeig-Owens R and Joe C and Hall CB and Webber MP and Weiden MD and Cleven KL and Jaber N and Skerker M and Yip J and Schwartz T and Prezant DJ
31805342	Impact of AhRR (565C>G) polymorphism on dioxin dependent CYP1A2 induction.	Toxicology letters	Chernyak YI and Grassman JA
31586385	A Comparative Study of Respiratory Quality of Life among Firefighters, Traffic Police and Other Occupations in Malaysia.	The international journal of occupational and environmental medicine	Chean KY and Abdulrahman S and Chan MW and Tan KC
24519197	Sound localization and occupational noise.	Clinics (Sao Paulo, Brazil)	Menezes Pde L and Andrade KC and Carnauba AT and Cabral FB and Leal Mde C and Pereira LD
31896615	Mortality in a cohort of US firefighters from San Francisco, Chicago and Philadelphia: an update.	Occupational and environmental medicine	Pinkerton L and Bertke SJ and Yiin J and Dahm M and Kubale T and Hales T and Purdue M and Beaumont JJ and Daniels R
19820077	Obstructive airways disease with air trapping among firefighters exposed to World Trade Center dust.	Chest	Weiden MD and Ferrier N and Nolan A and Rom WN and Comfort A and Gustave J and Zeig-Owens R and Zheng S and Goldring RM and Berger KI and Cosenza K and Lee R and Webber MP and Kelly KJ and Aldrich TK and Prezant DJ
30919829	A systematic review of the health impacts of occupational exposure to wildland fires.	International journal of occupational medicine and environmental health	Groot E and Caturay A and Khan Y and Copes R
19731156	Comparison of public safety provider injury rates.	Prehospital emergency care : official journal of the National Association of EMS Physicians and the National Association of State EMS Directors	Suyama J and Rittenberger JC and Patterson PD and Hostler D
25363022	Psychophysiological responses in experienced firefighters undertaking repeated self-contained breathing apparatus tasks.	Ergonomics	Young PM and St Clair Gibson A and Partington E and Partington S and Wetherell MA
27820764	Lung Cancer Among Firefighters: Smoking-Adjusted Risk Estimates in a Pooled Analysis of Case-Control Studies.	Journal of occupational and environmental medicine	Bigert C and Gustavsson P and Straif K and Taeger D and Pesch B and Kendzia B and Schuz J and Stucker I and Guida F and Bruske I and Wichmann HE and Pesatori AC and Landi MT and Caporaso N and Tse LA and Yu IT and Siemiatycki J and Lavoue J and Richiardi L and Mirabelli D and Simonato L and Jockel KH and Ahrens W and Pohlabeln H and Tardon A and Zaridze D and Field JK and 't Mannetje A and Pearce…
19890176	A computerized, self-administered questionnaire to evaluate posttraumatic stress among firefighters after the World Trade Center collapse.	American journal of public health	Corrigan M and McWilliams R and Kelly KJ and Niles J and Cammarata C and Jones K and Wartenberg D and Hallman WK and Kipen HM and Glass L and Schorr JK and Feirstein I and Prezant DJ
20608878	Fireground use of an emergency escape respirator.	Prehospital emergency care : official journal of the National Association of EMS Physicians and the National Association of State EMS Directors	Cone DC and Van Gelder CM and MacMillan D
24447332	MMP-2 and TIMP-1 predict healing of WTC-lung injury in New York City firefighters.	Respiratory research	Nolan A and Kwon S and Cho SJ and Naveed B and Comfort AL and Prezant DJ and Rom WN and Weiden MD
26064784	The Duration of an Exposure Response Gradient between Incident Obstructive Airways Disease and Work at the World Trade Center Site: 2001-2011.	PLoS currents	Hall CB and Liu X and Zeig-Owens R and Webber MP and Aldrich TK and Weakley J and Schwartz T and Cohen HW and Glaser MS and Olivieri BL and Weiden MD and Nolan A and Kelly KJ and Prezant DJ
28894421	Impact of Different Personal Protective Clothing on Wildland Firefighters' Physiological Strain.	Frontiers in physiology	Carballo-Leyenda B and Villa JG and Lopez-Satue J and Rodriguez-Marroyo JA
28954480	Analysis of the impact of harmful factors in the workplace on functioning of the respiratory system of firefighters.	Annals of agricultural and environmental medicine : AAEM	Witt M and Goniewicz M and Pawlowski W and Goniewicz K and Biczysko W
23188136	Longitudinal pulmonary function in newly hired, non-World Trade Center-exposed fire department City of New York firefighters: the first 5 years.	Chest	Aldrich TK and Ye F and Hall CB and Webber MP and Cohen HW and Dinkels M and Cosenza K and Weiden MD and Nolan A and Christodoulou V and Kelly KJ and Prezant DJ
21959832	Acute respiratory effects in firefighters.	American journal of industrial medicine	Greven FE and Krop EJ and Spithoven JJ and Burger N and Rooyackers JM and Kerstjens HA and van der Heide S and Heederik DJ
20427588	Emerging exposures and respiratory health: World Trade Center dust.	Proceedings of the American Thoracic Society	Rom WN and Reibman J and Rogers L and Weiden MD and Oppenheimer B and Berger K and Goldring R and Harrison D and Prezant D
29483557	Development of a numerical model to predict physiological strain of firefighter in fire hazard.	Scientific reports	Su Y and Yang J and Song G and Li R and Xiang C and Li J
28445653	Describing the Mental Health Profile of First Responders: A Systematic Review [Formula: see text].	Journal of the American Psychiatric Nurses Association	Jones S
30346894	The Invisible Danger of Transferring Toxins with Bunker Gear: A Theory-Based Intervention to Increase Postfire Decontamination to Reduce Cancer Risk in Firefighters.	Journal of health communication	Harrison TR and Yang F and Morgan SE and Wendorf Muhamad J and Talavera E and Eaton SA and Niemczyk N and Sheppard V and Kobetz E
30832333	The Association of the Exposure to Work-Related Traumatic Events and Work Limitations among Firefighters: A Cross-Sectional Study.	International journal of environmental research and public health	Kim MJ and Jeong Y and Choi YS and Seo AR and Ha Y and Seo M and Park KS
24443622	Pilot task-based assessment of noise levels among firefighters.	International journal of industrial ergonomics	Neitzel R and Hong O and Quinlan P and Hulea R
31085989	Abnormalities on Chest Computed Tomography and Lung Function Following an Intense Dust Exposure: A 17-Year Longitudinal Study.	International journal of environmental research and public health	Liu C and Putman B and Singh A and Zeig-Owens R and Hall CB and Schwartz T and Webber MP and Cohen HW and Fazzari MJ and Prezant DJ and Weiden MD
29223176	The Influence of Exposure to Natural Disasters on Depression and PTSD Symptoms among Firefighters.	Prehospital and disaster medicine	Pennington ML and Carpenter TP and Synett SJ and Torres VA and Teague J and Morissette SB and Knight J and Kamholz BW and Keane TM and Zimering RT and Gulliver SB
15677592	Auditory startle response in firefighters before and after trauma exposure.	The American journal of psychiatry	Guthrie RM and Bryant RA
19028774	Acrolein health effects.	Toxicology and industrial health	Faroon O and Roney N and Taylor J and Ashizawa A and Lumpkin MH and Plewak DJ
21546435	Comorbid trends in World Trade Center cough syndrome and probable posttraumatic stress disorder in firefighters.	Chest	Niles JK and Webber MP and Gustave J and Cohen HW and Zeig-Owens R and Kelly KJ and Glass L and Prezant DJ
27429749	Chronic occupational exposures can influence the rate of PTSD and depressive disorders in first responders and military personnel.	Extreme physiology & medicine	Walker A and McKune A and Ferguson S and Pyne DB and Rattray B
22046726	Phased training for high-reliability occupations: live-fire exercises for civilian firefighters.	Human factors	Baumann MR and Gohm CL and Bonner BL
31088223	Suicidal behaviors among American Indian/Alaska Native firefighters: Evidence for the role of painful and provocative events.	Transcultural psychiatry	Stanley IH and Hom MA and Gallyer AJ and Gray JS and Joiner TE
25191237	The hidden price of repeated traumatic exposure: different cognitive deficits in different first-responders.	Frontiers in behavioral neuroscience	Levy-Gigi E and Richter-Levin G and Keri S
22610092	Respiratory health status of US Army personnel potentially exposed to smoke from 2003 Al-Mishraq Sulfur Plant fire.	Journal of occupational and environmental medicine	Baird CP and DeBakey S and Reid L and Hauschild VD and Petruccelli B and Abraham JH
25006097	Cancer incidence and mortality in serving whole-time Scottish firefighters 1984-2005.	Occupational medicine (Oxford, England)	Ide CW
27083754	Perceived Risk of Low-Back Injury Among Four Occupations.	Human factors	Snow CR and Gregory DE
21180933	High-frequency audiometry in normal hearing military firemen exposed to noise.	Brazilian journal of otorhinolaryngology	Rocha RL and Atherino CC and Frota SM
22903969	Cardiovascular biomarkers predict susceptibility to lung injury in World Trade Center dust-exposed firefighters.	The European respiratory journal	Weiden MD and Naveed B and Kwon S and Cho SJ and Comfort AL and Prezant DJ and Rom WN and Nolan A
31374563	Perceived social support functions as a resilience in buffering the impact of trauma exposure on PTSD symptoms via intrusive rumination and entrapment in firefighters.	PloS one	Lee JS
31930542	Cancer risk among career male and female Florida firefighters: Evidence from the Florida Firefighter Cancer Registry (1981-2014).	American journal of industrial medicine	Lee DJ and Koru-Sengul T and Hernandez MN and Caban-Martinez AJ and McClure LA and Mackinnon JA and Kobetz EN
21780188	Fear of emotion as a moderator between PTSD and firefighter social interactions.	Journal of traumatic stress	Farnsworth JK and Sewell KW
28760164	Acute Chemical Incidents With Injured First Responders, 2002-2012.	Disaster medicine and public health preparedness	Melnikova N and Wu J and Yang A and Orr M
31764604	Firefighter's Acute Inflammatory Response to Wildfire Suppression.	Journal of occupational and environmental medicine	Main LC and Wolkow AP and Tait JL and Della Gatta P and Raines J and Snow R and Aisbett B
30370169	The 'Warm Zone' Cases: Environmental Monitoring Immediately Outside the Fire Incident Response Arena by Firefighters.	Safety and health at work	Caban-Martinez AJ and Kropa B and Niemczyk N and Moore KJ and Baum J and Solle NS and Sterling DA and Kobetz EN
28383724	Effect of Heat Exposure and Simulated Physical Firefighting Work on Acute Inflammatory and Cortisol Responses.	Annals of work exposures and health	Wolkow A and Aisbett B and Jefferies S and Main LC
31821960	Factors associated with PTSD and partial PTSD among first responders following the Paris terror attacks in November 2015.	Journal of psychiatric research	Motreff Y and Baubet T and Pirard P and Rabet G and Petitclerc M and Stene LE and Vuillermoz C and Chauvin P and Vandentorren S
21890053	Persistence of multiple illnesses in World Trade Center rescue and recovery workers: a cohort study.	Lancet (London, England)	Wisnivesky JP and Teitelbaum SL and Todd AC and Boffetta P and Crane M and Crowley L and de la Hoz RE and Dellenbaugh C and Harrison D and Herbert R and Kim H and Jeon Y and Kaplan J and Katz C and Levin S and Luft B and Markowitz S and Moline JM and Ozbay F and Pietrzak RH and Shapiro M and Sharma V and Skloot G and Southwick S and Stevenson LA and Udasin I and Wallenstein S and Landrigan PJ
29866317	Practical pre-cooling methods for occupational heat exposure.	Applied ergonomics	Watkins ER and Hayes M and Watt P and Richardson AJ
20597456	Trends of elevated PTSD risk in firefighters exposed to the World Trade Center disaster: 2001-2005.	Public health reports (Washington, D.C. : 1974)	Berninger A and Webber MP and Cohen HW and Gustave J and Lee R and Niles JK and Chiu S and Zeig-Owens R and Soo J and Kelly K and Prezant DJ
32917461	The Effects in the Upper Airway of Heat and Exposure to Combustion Byproducts of Burning Materials on Larynx of Firefighters.	Journal of voice : official journal of the Voice Foundation	Korn GP and Alvarenga EHL and Dall'Oglio GP and Azevedo RR and Chamun W and Cordeiro TG and Boggi AC and Pezato R
19954495	Investigating digit ratio (2D:4D) in a highly male-dominated occupation: the case of firefighters.	Scandinavian journal of psychology	Voracek M and Pum U and Dressler SG
33139344	Urinary mutagenicity and oxidative status of wildland firefighters working at prescribed burns in a Midwestern US forest.	Occupational and environmental medicine	Wu CM and Warren SH and DeMarini DM and Song CC and Adetona O
22628010	Cancer morbidity of professional emergency responders in Korea.	American journal of industrial medicine	Ahn YS and Jeong KS and Kim KS
23212031	Fire characteristics associated with firefighter injury on large federal wildland fires.	Annals of epidemiology	Britton C and Lynch CF and Torner J and Peek-Asa C
20950299	Acute stress disorder, depression, and tobacco use in disaster workers following 9/11.	The American journal of orthopsychiatry	Biggs QM and Fullerton CS and Reeves JJ and Grieger TA and Reissman D and Ursano RJ
16330591	Predicting posttraumatic stress symptoms from pretraumatic risk factors: a 2-year prospective follow-up study in firefighters.	The American journal of psychiatry	Heinrichs M and Wagner D and Schoch W and Soravia LM and Hellhammer DH and Ehlert U
30190167	The impact of trauma exposure on the development of PTSD and psychological distress in a volunteer fire service.	Psychiatry research	Milligan-Saville J and Choi I and Deady M and Scott P and Tan L and Calvo RA and Bryant RA and Glozier N and Harvey SB
32253442	Mortality Among Firefighters in Spain: 10 Years of Follow-up.	Annals of work exposures and health	Zhao G and Erazo B and Ronda E and Brocal F and Regidor E
29099614	Blood Leukocyte Concentrations, FEV1 Decline, and Airflow Limitation. A 15-Year Longitudinal Study of World Trade Center-exposed Firefighters.	Annals of the American Thoracic Society	Zeig-Owens R and Singh A and Aldrich TK and Hall CB and Schwartz T and Webber MP and Cohen HW and Kelly KJ and Nolan A and Prezant DJ and Weiden MD
26379284	Multiple Days of Heat Exposure on Firefighters' Work Performance and Physiology.	PloS one	Larsen B and Snow R and Vincent G and Tran J and Wolkow A and Aisbett B
30028968	Predictors of Asthma/COPD Overlap in FDNY Firefighters With World Trade Center Dust Exposure: A Longitudinal Study.	Chest	Singh A and Liu C and Putman B and Zeig-Owens R and Hall CB and Schwartz T and Webber MP and Cohen HW and Berger KI and Nolan A and Prezant DJ and Weiden MD
33153693	Working in Smoke:: Wildfire Impacts on the Health of Firefighters and Outdoor Workers and Mitigation Strategies.	Clinics in chest medicine	Navarro K
30370159	A Case Study of the Effects of Posttraumatic Stress Disorder on Operational Fire Service Personnel Within the Lancashire Fire and Rescue Service.	Safety and health at work	Khan K and Charters J and Graham TL and Nasriani HR and Ndlovu S and Mai J
22587814	A phenomenological analysis of disaster-related experiences in fire and emergency medical services personnel.	Prehospital and disaster medicine	De Soir E and Knarren M and Zech E and Mylle J and Kleber R and van der Hart O
29132062	Risk of early-onset prostate cancer associated with occupation in the Nordic countries.	European journal of cancer (Oxford, England : 1990)	Barry KH and Martinsen JI and Alavanja MCR and Andreotti G and Blair A and Hansen J and Kjaerheim K and Koutros S and Lynge E and Sparen P and Tryggvadottir L and Weiderpass E and Berndt SI and Pukkala E
25476961	Trauma-exposed firefighters: relationships among posttraumatic growth, posttraumatic stress, resource availability, coping and critical incident stress debriefing experience.	Stress and health : journal of the International Society for the Investigation of Stress	Sattler DN and Boyd B and Kirsch J
26836912	Lung Function Trajectories in World Trade Center-Exposed New York City Firefighters Over 13 Years: The Roles of Smoking and Smoking Cessation.	Chest	Aldrich TK and Vossbrinck M and Zeig-Owens R and Hall CB and Schwartz TM and Moir W and Webber MP and Cohen HW and Nolan A and Weiden MD and Christodoulou V and Kelly KJ and Prezant DJ
16570258	Acute pesticide-related illness among emergency responders, 1993-2002.	American journal of industrial medicine	Calvert GM and Barnett M and Mehler LN and Becker A and Das R and Beckman J and Male D and Sievert J and Thomsen C and Morrissey B
25876606	World Trade Center-related physical and mental health burden among New York City Fire Department emergency medical service workers.	Occupational and environmental medicine	Yip J and Zeig-Owens R and Webber MP and Kablanian A and Hall CB and Vossbrinck M and Liu X and Weakley J and Schwartz T and Kelly KJ and Prezant DJ
30031637	Nonfatal Injuries to Firefighters Treated in U.S. Emergency Departments, 2003-2014.	American journal of preventive medicine	Marsh SM and Gwilliam M and Konda S and Tiesman HM and Fahy R
31611340	Low serum IgA and airway injury in World Trade Center-exposed firefighters: a 17-year longitudinal study.	Thorax	Putman B and Lahousse L and Zeig-Owens R and Singh A and Hall CB and Liu Y and Schwartz T and Goldfarb D and Webber MP and Prezant DJ and Weiden MD
26012517	Exploring Physical Health in a Sample of Firefighters.	Workplace health & safety	Lovejoy S and Gillespie GL and Christianson J
32827273	Do Criminals Live Faster Than Soldiers and Firefighters? : A Comparison of Biodemographic and Psychosocial Dimensions of Life History Theory.	Human nature (Hawthorne, N.Y.)	Kwiek M and Piotrowski P
31593509	Firefighters' and Emergency Medical Service Personnel's Knowledge and Training on Radiation Exposures and Safety: Results from a Survey.	Health security	Rebmann T and Charney RL and Loux TM and Turner JA and Nguyen D
32853012	Younger, more senior, and most vulnerable? Interaction effects of age and job seniority on psychological distress and quality of life among firefighters.	Psychological trauma : theory, research, practice and policy	Goh KK and Jou S and Lu ML and Yeh LC and Kao YF and Liu CM and Kan BL
26682920	Post-September 11, 2001, Incidence of Systemic Autoimmune Diseases in World Trade Center-Exposed Firefighters and Emergency Medical Service Workers.	Mayo Clinic proceedings	Webber MP and Moir W and Crowson CS and Cohen HW and Zeig-Owens R and Hall CB and Berman J and Qayyum B and Jaber N and Matteson EL and Liu Y and Kelly K and Prezant DJ
31876454	Functional Performance of Firefighters After Exposure to Environmental Conditions and Exercise.	Journal of athletic training	Games KE and Winkelmann ZK and McGinnis KD and McAdam JS and Pascoe DD and Sefton JM
28278005	The effect of artificial smoke compound on physiological responses, cognitive functions and work performance during firefighting activities in a smoke-diving room: an intervention study.	International journal of occupational safety and ergonomics : JOSE	Hemmatjo R and Motamedzade M and Aliabadi M and Kalatpour O and Farhadian M
32550233	Multilevel Analysis of 24-Hour Blood Pressure, Heart Rate, and Associated Factors among Police Officers in Hanoi, Vietnam.	BioMed research international	An DTM and Hoat LN and Son DT and Toan DT and Minh LN and Mai PV and Minh HV
31953961	Full employment history of Danish firefighters potentially involving additional exposures, 1964-2015.	American journal of industrial medicine	Elbaek Pedersen J and Ugelvig Petersen K and Hansen J
32462715	Extreme occupational heat exposure is associated with elevated haematological and inflammatory markers in Fire Service Instructors.	Experimental physiology	Watkins ER and Hayes M and Watt P and Renshaw D and Richardson AJ
26603450	Relationships between inflammatory cytokine and cortisol responses in firefighters exposed to simulated wildfire suppression work and sleep restriction.	Physiological reports	Wolkow A and Aisbett B and Reynolds J and Ferguson SA and Main LC
31795611	Effect of Burnout on Post-traumatic Stress Disorder Symptoms Among Firefighters in Korea: Data From the Firefighter Research on Enhancement of Safety &amp; Health (FRESH).	Journal of preventive medicine and public health = Yebang Uihakhoe chi	Kim W and Bae M and Chang SJ and Yoon JH and Jeong DY and Hyun DS and Ryu HY and Park KS and Kim MJ and Kim C
20680691	Quality of life in relation to upper and lower respiratory conditions among retired 9/11-exposed firefighters with pulmonary disability.	Quality of life research : an international journal of quality of life aspects of treatment, care and rehabilitation	Berninger A and Webber MP and Weakley J and Gustave J and Zeig-Owens R and Lee R and Al-Othman F and Cohen HW and Kelly K and Prezant DJ
22767391	Shortfalls in imputing sarcoidosis to occupational exposures.	American journal of industrial medicine	Reich JM
31427982	Characterizing Wildland Firefighters' Thermal Environment During Live-Fire Suppression.	Frontiers in physiology	Carballo-Leyenda B and Villa JG and Lopez-Satue J and Rodriguez-Marroyo JA
31616194	Posttraumatic stress disorder and sleep quality among urban firefighters in Thailand.	Nature and science of sleep	Khumtong C and Taneepanichskul N
29331707	The mediation effect of PTSD, perceived job stress and resilience on the relationship between trauma exposure and the development of depression and alcohol use problems in Korean firefighters: A cross-sectional study.	Journal of affective disorders	Kim JI and Park H and Kim JH
25009904	(no title found)
33075156	Risk factors for occupational heat-related illness among California workers, 2000-2017.	American journal of industrial medicine	Heinzerling A and Laws RL and Frederick M and Jackson R and Windham G and Materna B and Harrison R
31997627	Does Emotional Labor Increase the Risk of Suicidal Ideation among Firefighters?	Yonsei medical journal	Hyun DS and Jeung DY and Kim C and Ryu HY and Chang SJ
32644054	[Two types of flexibility: in coping and cognitive, and their relationship with stress among firefighters].	Medycyna pracy	Borzyszkowska A and Basinska MA
19443851	The evaluation of CBRN canisters for use by firefighters during overhaul.	The Annals of occupational hygiene	Currie J and Caseman D and Anthony TR
24626494	[Smoking and occupational stressors in firefighters, 2011].	Revista de saude publica	Lima Ede P and Assuncao AA and Barreto SM
31571559	Pilot Study on Risk Perceptions and Knowledge of Fentanyl Exposure Among New York State First Responders.	Disaster medicine and public health preparedness	Persaud E and Jennings CR
23788055	The respiratory pyramid: From symptoms to disease in World Trade Center exposed firefighters.	American journal of industrial medicine	Niles JK and Webber MP and Cohen HW and Hall CB and Zeig-Owens R and Ye F and Glaser MS and Weakley J and Weiden MD and Aldrich TK and Nolan A and Glass L and Kelly KJ and Prezant DJ
25681021	Experimental and modeling study of thermal exposure of a self-contained breathing apparatus (SCBA).	Burns : journal of the International Society for Burn Injuries	Donnelly MK and Yang JC
17177992	Case-Control study of Firefighters with documented positive tuberculin skin test results using Quantiferon-TB testing in comparison with Firefighters with negative tuberculin skin test results.	Journal of occupational medicine and toxicology (London, England)	Fleming JL and England TL and Wernick HB and Reinhart S and Dominguez JA and Kelley PL and Gorter FD and Papst V and LaDuke A
25135076	An empirical analysis of thermal protective performance of fabrics used in protective clothing.	The Annals of occupational hygiene	Mandal S and Song G
27325417	Post-traumatic stress among rescue workers after terror attacks in Norway.	Occupational medicine (Oxford, England)	Skogstad L and Heir T and Hauff E and Ekeberg O
16612825	Posttraumatic stress in children with first responders in their families.	Journal of traumatic stress	Duarte CS and Hoven CW and Wu P and Bin F and Cotel S and Mandell DJ and Nagasawa M and Balaban V and Wernikoff L and Markenson D
24416877	Attitudes toward dying and death: a comparison of recreational groups among older men.	Omega	Griffith JD and Toms A and Reese J and Hamel M and Gu LL and Hart CL
29055884	Long-term follow-up for cancer incidence in a cohort of Danish firefighters.	Occupational and environmental medicine	Kirstine Ugelvig Petersen K and Pedersen JE and Bonde JP and Ebbehoej NE and Hansen J
18444404	Health effects following 9/11: implications for occupational health nurses.	AAOHN journal : official journal of the American Association of Occupational Health Nurses	Pak VM and O'Hara M and McCauley LA
32560330	Synergistic Effect of WTC-Particulate Matter and Lysophosphatidic Acid Exposure and the Role of RAGE: In-Vitro and Translational Assessment.	International journal of environmental research and public health	Lam R and Haider SH and Crowley G and Caraher EJ and Ostrofsky DF and Talusan A and Kwon S and Prezant DJ and Wang Y and Liu M and Nolan A
23082834	Differences in drinking patterns, occupational stress, and exposure to potentially traumatic events among firefighters: predictors of smoking relapse.	The American journal on addictions	VanderVeen JW and Gulliver SB and Morissette SB and Kruse MI and Kamholz BW and Zimering RT and Knight J and Keane TM
23799773	Group critical incident stress debriefing with emergency services personnel: a randomized controlled trial.	Anxiety, stress, and coping	Tuckey MR and Scott JE
32987892	Anthocyanin Intake and Physical Activity: Associations with the Lipid Profile of a US Working Population.	Molecules (Basel, Switzerland)	Hershey MS and Sotos-Prieto M and Ruiz-Canela M and Martinez-Gonzalez MA and Cassidy A and Moffatt S and Kales SN
25717419	YKL-40 is a Protective Biomarker for Fatty Liver in World Trade Center Particulate Matter-Exposed Firefighters.	Journal of molecular biomarkers & diagnosis	Cho SJ and Echevarria GC and Lee YI and Kwon S and Park KY and Tsukiji J and Rom WN and Prezant DJ and Nolan A and Weiden MD
31039169	Availability and accuracy of occupation in cancer registry data among Florida firefighters.	PloS one	McClure LA and Koru-Sengul T and Hernandez MN and Mackinnon JA and Schaefer Solle N and Caban-Martinez AJ and Lee DJ and Kobetz E
31100846	Post-9/11 Peripheral Neuropathy Symptoms among World Trade Center-Exposed Firefighters and Emergency Medical Service Workers.	International journal of environmental research and public health	Colbeth HL and Zeig-Owens R and Webber MP and Goldfarb DG and Schwartz TM and Hall CB and Prezant DJ
20518221	[Critical incidents and quality of life among rescue workers].	Giornale italiano di medicina del lavoro ed ergonomia	Prati G and Pietrantoni L
18020729	Impaired specific autobiographical memory as a risk factor for posttraumatic stress after trauma.	Journal of abnormal psychology	Bryant RA and Sutherland K and Guthrie RM
18409324	[Can smoking habit be a real risk factor of coronary heart disease in firefighters?].	Przeglad lekarski	Witt M and Pluczynska J
29938814	Fentanyls and the safety of first responders: Science and recommendations.	American journal of industrial medicine	Howard J and Hornsby-Myers J
27582474	Post-9/11 cancer incidence in World Trade Center-exposed New York City firefighters as compared to a pooled cohort of firefighters from San Francisco, Chicago and Philadelphia (9/11/2001-2009).	American journal of industrial medicine	Moir W and Zeig-Owens R and Daniels RD and Hall CB and Webber MP and Jaber N and Yiin JH and Schwartz T and Liu X and Vossbrinck M and Kelly K and Prezant DJ
24510539	Cancer incidence among firefighters: 45 years of follow-up in five Nordic countries.	Occupational and environmental medicine	Pukkala E and Martinsen JI and Weiderpass E and Kjaerheim K and Lynge E and Tryggvadottir L and Sparen P and Demers PA
28975412	Relationship between burnout and PTSD symptoms in firefighters: the moderating effects of a sense of calling to firefighting.	International archives of occupational and environmental health	Jo I and Lee S and Sung G and Kim M and Lee S and Park J and Lee K
30130361	Exposure to a firefighting overhaul environment without respiratory protection increases immune dysregulation and lung disease risk.	PloS one	Gainey SJ and Horn GP and Towers AE and Oelschlager ML and Tir VL and Drnevich J and Fent KW and Kerber S and Smith DL and Freund GG
31708250	Posttraumatic stress, alcohol use, and alcohol use motives among firefighters: The role of distress tolerance.	Psychiatry research	Zegel M and Tran JK and Vujanovic AA
27371810	Is Cumulative Exposure to Suicide Attempts and Deaths a Risk Factor for Suicidal Behavior Among Firefighters? A Preliminary Study.	Suicide & life-threatening behavior	Kimbrel NA and Pennington ML and Cammarata CM and Leto F and Ostiguy WJ and Gulliver SB
32500791	The effect of a mental health promotion program on Korean firefighters.	The International journal of social psychiatry	Won GH and Lee JH and Choi TY and Yoon S and Kim SY and Park JH
20375403	Lung function in rescue workers at the World Trade Center after 7 years.	The New England journal of medicine	Aldrich TK and Gustave J and Hall CB and Cohen HW and Webber MP and Zeig-Owens R and Cosenza K and Christodoulou V and Glass L and Al-Othman F and Weiden MD and Kelly KJ and Prezant DJ
24073114	Worksite wellness program implementation: a model of translational effectiveness.	Translational behavioral medicine	Elliot DL and Mackinnon DP and Mabry L and Kisbu-Sakarya Y and Defrancesco CA and Coxe SJ and Kuehl KS and Moe EL and Goldberg L and Favorite KC
23882893	Occupational exposures and symptoms among firefighters and police during the carmel forest fire: the Carmel cohort study.	The Israel Medical Association journal : IMAJ	Amster ED and Fertig SS and Baharal U and Linn S and Green MS and Lencovsky Z and Carel RS
32618337	A Total Worker Health Approach to Skin Exposure Assessment: Experiences from the Firefighter Cancer Initiative.	Annals of work exposures and health	Caban-Martinez AJ and Hughes J and Bator C
26269258	Risk Preferences, Probability Weighting, and Strategy Tradeoffs in Wildfire Management.	Risk analysis : an official publication of the Society for Risk Analysis	Hand MS and Wibbenmeyer MJ and Calkin DE and Thompson MP
15898094	Mortality in Florida professional firefighters, 1972 to 1999.	American journal of industrial medicine	Ma F and Fleming LE and Lee DJ and Trapido E and Gerace TA and Lai H and Lai S
32343747	Estimating the burden of United States workers exposed to infection or disease: A key factor in containing risk of COVID-19 infection.	PloS one	Baker MG and Peckham TK and Seixas NS
23810117	Unrecognized carbon monoxide poisoning leads to a multiple-casualty incident.	The Journal of emergency medicine	Roth D and Krammel M and Schreiber W and Herkner H and Havel C and Laggner AN
23442086	Manikin-based performance evaluation of elastomeric respirators against combustion particles.	Journal of occupational and environmental hygiene	He X and Yermakov M and Reponen T and McKay RT and James K and Grinshpun SA
31683797	Multi-Sensor Data Fusion in A Real-Time Support System for On-Duty Firefighters.	Sensors (Basel, Switzerland)	Pham VT and Le QB and Nguyen DA and Dang ND and Huynh HT and Tran DT
30523633	Persistent self-reported ear and hearing problems among World Trade Center-exposed firefighters and emergency medical service workers, 2001-2017-A longitudinal cohort analysis.	American journal of industrial medicine	Colbeth HL and Zeig-Owens R and Liu Y and Webber MP and Schwartz TM and Hall CB and Prezant DJ
25701801	The effectiveness of Narrative Exposure Therapy with traumatised firefighters in Saudi Arabia: a randomized controlled study.	Behaviour research and therapy	Alghamdi M and Hunt N and Thomas S
23156959	The influence of indirect collective trauma on first responders' alcohol use.	International journal of emergency mental health	Homish GG and Frazer BS and Carey MG
25104277	Duty-related risk of sudden cardiac death among young US firefighters.	Occupational medicine (Oxford, England)	Farioli A and Yang J and Teehan D and Baur DM and Smith DL and Kales SN
16477192	Persistent physiological reactivity in a pilot study of partners of firefighters after a terrorist attack.	The Journal of nervous and mental disease	Pfefferbaum B and Tucker P and North CS and Jeon-Slaughter H and Kent AT and Schorr JK and Wilson TG and Bunch K
28845686	Mental Disorder Symptoms among Public Safety Personnel in Canada.	Canadian journal of psychiatry. Revue canadienne de psychiatrie	Carleton RN and Afifi TO and Turner S and Taillieu T and Duranceau S and LeBouthillier DM and Sareen J and Ricciardelli R and MacPhee RS and Groll D and Hozempa K and Brunet A and Weekes JR and Griffiths CT and Abrams KJ and Jones NA and Beshai S and Cramm HA and Dobson KS and Hatcher S and Keane TM and Stewart SH and Asmundson GJG

## Sheet: Table S5 
Reason for inclusion in review	PubMed ID (if identified through PubMed)	Article title or citation	Journal (if identified through PubMed)	Authors (if identified through PubMed)
IARC		Andreae, M. O., and Merlet, P. (2001), Emission of trace gases and aerosols from biomass burning, Global Biogeochem. Cycles, 15( 4), 955– 966, doi:10.1029/2000GB001382.
IARC		Updated Article: Andreae, M. O.: Emission of trace gases and aerosols from biomass burning – an updated assessment, Atmos. Chem. Phys., 19, 8523–8546, https://doi.org/10.5194/acp-19-8523-2019, 2019.
IARC		Austin, Wang, D., Ecobichon, D. J., & Dussault, G. (2001). CHARACTERIZATION OF VOLATILE ORGANIC COMPOUNDS IN SMOKE AT MUNICIPAL STRUCTURAL FIRES. Journal of Toxicology and Environmental Health, Part A, 63(6), 437–458. https://doi.org/10.1080/152873901300343470
IARC		Austin, Wang, D., Ecobichon, D. J., & Dussault, G. (2001). CHARACTERIZATION OF VOLATILE ORGANIC COMPOUNDS IN SMOKE AT EXPERIMENTAL FIRES. Journal of Toxicology and Environmental Health, Part A, 63(3), 191–206. https://doi.org/10.1080/15287390151101547
IARC		F.D.J.R. Feunekes, F.J. Jongeneelen, H.v.d. Laana & F.H.G. Schoonhof (1997) Uptake of Polycyclic Aromatic Hydrocarbons Among Trainers in a Fire-Fighting Training Facility, American Industrial Hygiene Association Journal, 58:1, 23-28, DOI: 10.1080/15428119791013035
IARC		Ruokojärvi, Aatamila, M., & Ruuskanen, J. (2000). Toxic chlorinated and polyaromatic hydrocarbons in simulated house fires. Chemosphere (Oxford), 41(6), 825–828. https://doi.org/10.1016/S0045-6535(99)00549-4
IARC		Atlas EL, Donnelly KC, Giam CS, McFarland AR (1985). Chemical and biological characterization of emissions from a fireperson training facility. Am Ind Hyg Assoc J, 46:532–540. PMID:3901719
IARC		Bolstad-Johnson DM, Burgess JL, Crutchfield CD et al. (2000). Characterization of firefighter exposures during fire overhaul. AIHAJ, 61:636–641. PMID:11071414
IARC		Treitman RD, Burgess WA, Gold A (1980). Air contaminants encountered by firefighters. Am Ind Hyg Assoc J, 41:796–802. PMID:7457369
IARC		Hill TA, Siedle AR, Perry R (1972). Chemical hazards of a fire-fighting training environment. Am Ind Hyg Assoc J, 33:423–430. PMID:4651528
IARC		Jankovic, Jones, W., Burkhart, J., & Noonan, G. (1991). ENVIRONMENTAL STUDY OF FIREFIGHTERS. The Annals of Occupational Hygiene, 35(6), 581–602. https://doi.org/10.1093/annhyg/35.6.581
IARC		Kinnes GM, Hine GA (1998) Respiratory hazards associated with fire investigations (Bureau of Alcohol, Tobacco, and Firearms) No. 96–0171–2692. Cincinnati, Ohio: National Institute for Occupational Safety and Health.
IARC		Lowry WT, Juarez L, Petty CS, Roberts B (1985a). Studies of toxic gas production during actual structural fires in the Dallas area. J Forensic Sci, 30:59–72. PMID:3981122
IARC		Brandt-Rauf PW, Fallon LF Jr, Tarantini T et al. (1988). Health hazards of fire fighters: exposure assessment. Br J Ind Med, 45:606–612. PMID:3179235
IARC		Reinhardt TE, Ottmar RD, Hanneman A (2000) Smoke exposure among firefighters at prescribed burns in the Pacific Northwest. USDA forest service pacific northwest research station research paper, No. 526.
IARC		Reinhardt TE, Ottmar RD (2000) Smoke exposure at Western wildfires. Portland, Oregon: United States Department of Agriculture, Pacific Northwest Research Station.
IARC		Burgess JL, Nanson CJ, Bolstad-Johnson DM et al. (2001). Adverse respiratory effects following overhaul in firefighters. J Occup Environ Med, 43:467–473.doi:10.1097/00043764-200105000- 00007 PMID:11382182
IARC		Reisen F, Brown S, Cheng M (2006) Air toxics in bushfire smoke: Firefighter’s exposure during prescribed burns. In: Viegas DX, editor. 5th International Conference on Forest Fire Research, November 2006, Coimbra, Portugal
IARC		Kelly JE (1991) Health hazard evaluation report No. HETA 91–312–2185: Firefighter's exposure to smoke during fire supppression activities at wildland fires. Gallatin national forest: U.S. Department of the interior, National park service. Available at https://www.cdc.gov/niosh/hhe/reports/pdfs/1991-0312-2185.pdf
IARC		NIOSH (1992) Characterization of fire fighters’ exposures to chemical contaminants during fire suppression operations HETA No. 92-045-2260. Cincinnati OH: National Institute for Occupational Safety and Health. Available at: http://www.cdc.gov/niosh/hhe/reports/pdfs/1992- 0045-2260.pdf
IARC		Reh C, Letts D, Deitchman S (1994) Health Hazard Evaluation Report No. HETA 90–0365–2415. US Department of the Interior National Park Service, Ed. Yosemite National Park, California: National Institute of Occupational Safety and Health.
PubMed	18446186	Biological monitoring of smoke exposure among wildland firefighters: a pilot study comparing urinary methoxyphenols with personal exposures to carbon monoxide, particular matter, and levoglucosan.	Journal of exposure science & environmental epidemiology	Neitzel R and Naeher LP and Paulsen M and Dunn K and Stock A and Simpson CD
PubMed	18515848	Occupational PAH exposures during prescribed pile burns.	The Annals of occupational hygiene	Robinson MS and Anthony TR and Littau SR and Herckes P and Nelson X and Poplin GS and Burgess JL
PubMed	18712497	Respiratory irritants in Australian bushfire smoke: air toxics sampling in a smoke chamber and during prescribed burns.	Archives of environmental contamination and toxicology	De Vos AJ and Reisen F and Cook A and Devine B and Weinstein P
PubMed	18829114	Australian firefighters' exposure to air toxics during bushfire burns of autumn 2005 and 2006.	Environment international	Reisen F and Brown SK
PubMed	20042882	A health hazard evaluation of antimony exposure in fire fighters.	Journal of occupational and environmental medicine	de Perio MA and Durgam S and Caldwell KL and Eisenberg J
PubMed	20579737	Monitoring of firefighters exposure to smoke during fire experiments in Portugal.	Environment international	Miranda AI and Martins V and Cascao P and Amorim JH and Valente J and Tavares R and Borrego C and Tchepel O and Ferreira AJ and Cordeiro CR and Viegas DX and Ribeiro LM and Pita LP
PubMed	20956017	Exposure to bushfire smoke during prescribed burns and wildfires: firefighters' exposure risks and options.	Environment international	Reisen F and Hansen D and Meyer CP
PubMed	21274476	Assessing the risk to firefighters from chemical vapors and gases during vehicle fire suppression.	Journal of environmental monitoring : JEM	Fent KW and Evans DE
PubMed	21346631	Perfluoroalkyl acids including perfluorooctane sulfonate and perfluorohexane sulfonate in firefighters.	Journal of occupational and environmental medicine	Jin C and Sun Y and Islam A and Qian Y and Ducatman A
PubMed	21458022	An occupational exposure assessment of polychlorinated dibenzo-p-dioxin and dibenzofurans in firefighters.	Chemosphere	Hsu JF and Guo HR and Wang HW and Liao CK and Liao PC
PubMed	21765005	Characterization of noise and carbon monoxide exposures among professional firefighters in British Columbia.	The Annals of occupational hygiene	Kirkham TL and Koehoorn MW and Davies H and Demers PA
PubMed	21979175	PCDD, PCDF, and PCB exposure in current and former firefighters from Eastern Siberia.	Toxicology letters	Chernyak YI and Shelepchikov AA and Brodsky ES and Grassman JA
PubMed	22710199	Firefighters' multiple exposure assessments in practice.	Toxicology letters	Laitinen J and Makela M and Mikkola J and Huttu I
PubMed	22788370	Wildland smoke exposure values and exhaled breath indicators in firefighters.	Journal of toxicology and environmental health. Part A	Miranda AI and Martins V and Cascao P and Amorim JH and Valente J and Borrego C and Ferreira AJ and Cordeiro CR and Viegas DX and Ottmar R
PubMed	23298425	Personal carbon monoxide exposures among firefighters at prescribed forest burns in the Southeastern United States.	Archives of environmental & occupational health	Dunn KH and Shulman S and Stock AL and Naeher LP
PubMed	23395527	Persistent organic pollutants including polychlorinated and polybrominated dibenzo-p-dioxins and dibenzofurans in firefighters from Northern California.	Chemosphere	Shaw SD and Berger ML and Harris JH and Yun SH and Wu Q and Liao C and Blum A and Stefani A and Kannan K
PubMed	23813888	Exposure of wildland firefighters to carbon monoxide, fine particles, and levoglucosan.	The Annals of occupational hygiene	Adetona O and Simpson CD and Onstad G and Naeher LP
PubMed	24295758	Exposure to radionuclides in smoke from vegetation fires.	The Science of the total environment	Carvalho FP and Oliveira JM and Malta M
PubMed	24467725	Plasticizer contamination of firefighter personal protective clothing--a potential factor in increased health risks in firefighters.	Journal of occupational and environmental hygiene	Lacey S and Alexander BM and Baxter CS
PubMed	24512044	Exposure of firefighters to particulates and polycyclic aromatic hydrocarbons.	Journal of occupational and environmental hygiene	Baxter CS and Hoffman JD and Knipp MJ and Reponen T and Haynes EN
PubMed	24568319	Exposures and cross-shift lung function declines in wildland firefighters.	Journal of occupational and environmental hygiene	Gaughan DM and Piacitelli CA and Chen BT and Law BF and Virji MA and Edwards NT and Enright PL and Schwegler-Berry DE and Leonard SS and Wagner GR and Kobzik L and Kales SN and Hughes MD and Christiani DC and Siegel PD and Cox-Ganser JM and Hoover MD
PubMed	24906357	Systemic exposure to PAHs and benzene in firefighters suppressing controlled structure fires.	The Annals of occupational hygiene	Fent KW and Eisenberg J and Snawder J and Sammons D and Pleil JD and Stiegel MA and Mueller C and Horn GP and Dalton J
PubMed	25190461	Exploratory breath analyses for assessing toxic dermal exposures of firefighters during suppression of structural burns.	Journal of breath research	Pleil JD and Stiegel MA and Fent KW
PubMed	25261858	Levels of non-polybrominated diphenyl ether brominated flame retardants in residential house dust samples and fire station dust samples in California.	Environmental research	Brown FR and Whitehead TP and Park JS and Metayer C and Petreas MX
PubMed	25447453	Firefighters' exposure to perfluoroalkyl acids and 2-butoxyethanol present in firefighting foams.	Toxicology letters	Laitinen JA and Koponen J and Koikkalainen J and Kiviranta H
PubMed	25563545	Biomonitoring in California firefighters: metals and perfluorinated chemicals.	Journal of occupational and environmental medicine	Dobraca D and Israel L and McNeel S and Voss R and Wang M and Gajek R and Park JS and Harwani S and Barley F and She J and Das R
PubMed	25626009	Structural Fire Fighting Ensembles: Accumulation and Off-gassing of Combustion Products.	Journal of occupational and environmental hygiene	Kirk KM and Logan MB
PubMed	25643236	High exposure of California firefighters to polybrominated diphenyl ethers.	Environmental science & technology	Park JS and Voss RW and McNeel S and Wu N and Guo T and Wang Y and Israel L and Das R and Petreas M
PubMed	25751596	Volatile Organic Compounds Off-gassing from Firefighters' Personal Protective Equipment Ensembles after Use.	Journal of occupational and environmental hygiene	Fent KW and Evans DE and Booher D and Pleil JD and Stiegel MA and Horn GP and Dalton J
PubMed	25798547	High levels of polybrominated diphenyl ethers in vacuum cleaner dust from California fire stations.	Environmental science & technology	Shen B and Whitehead TP and McNeel S and Brown FR and Dhaliwal J and Das R and Israel L and Park JS and Petreas M
PubMed	26001497	Elevated levels of PFOS and PFHxS in firefighters exposed to aqueous film forming foam (AFFF).	Environment international	Rotander A and Toms LM and Aylward L and Kay M and Mueller JF
PubMed	26342091	The Australian Work Exposures Study: Prevalence of Occupational Exposure to Formaldehyde.	The Annals of occupational hygiene	Driscoll TR and Carey RN and Peters S and Glass DC and Benke G and Reid A and Fritschi L
PubMed	26412694	Quantitative Analysis of Mixed Halogen Dioxins and Furans in Fire Debris Utilizing Atmospheric Pressure Ionization Gas Chromatography-Triple Quadrupole Mass Spectrometry.	Analytical chemistry	Organtini KL and Myers AL and Jobst KJ and Reiner EJ and Ross B and Ladak A and Mullin L and Stevens D and Dorman FL
PubMed	26555473	Hydroxylated polycyclic aromatic hydrocarbons as biomarkers of exposure to wood smoke in wildland firefighters.	Journal of exposure science & environmental epidemiology	Adetona O and Simpson CD and Li Z and Sjodin A and Calafat AM and Naeher LP
PubMed	26726952	Evaluation of Firefighter Exposure to Wood Smoke during Training Exercises at Burn Houses.	Environmental science & technology	Fernando S and Shaw L and Shaw D and Gallea M and VandenEnden L and House R and Verma DK and Britz-McKibbin P and McCarry BE
PubMed	26821331	Exposures to environmental phenols in Southern California firefighters and findings of elevated urinary benzophenone-3 levels.	Environment international	Waldman JM and Gavin Q and Anderson M and Hoover S and Alvaran J and Ip HSS and Fenster L and Wu NT and Krowech G and Plummer L and Israel L and Das R and She J
PubMed	26997333	Polycyclic aromatic hydrocarbons at fire stations: firefighters' exposure monitoring and biomonitoring, and assessment of the contribution to total internal dose.	Journal of hazardous materials	Oliveira M and Slezakova K and Alves MJ and Fernandes A and Teixeira JP and Delerue-Matos C and Pereira MDC and Morais S
PubMed	27027971	Risk assessment of soils identified on firefighter turnout gear.	Journal of occupational and environmental hygiene	Easter E and Lander D and Huston T
PubMed	27171467	Flame-retardant contamination of firefighter personal protective clothing - A potential health risk for firefighters.	Journal of occupational and environmental hygiene	Alexander BM and Baxter CS
PubMed	27449739	Firefighters' exposure biomonitoring: Impact of firefighting activities on levels of urinary monohydroxyl metabolites.	International journal of hygiene and environmental health	Oliveira M and Slezakova K and Alves MJ and Fernandes A and Teixeira JP and Delerue-Matos C and Pereira MDC and Morais S
PubMed	28319714	Occupational exposure of firefighters to polycyclic aromatic hydrocarbons in non-fire work environments.	The Science of the total environment	Oliveira M and Slezakova K and Fernandes A and Teixeira JP and Delerue-Matos C and Pereira MDC and Morais S
PubMed	28380396	Individual and cumulative impacts of fire emissions and tobacco consumption on wildland firefighters' total exposure to polycyclic aromatic hydrocarbons.	Journal of hazardous materials	Oliveira M and Slezakova K and Magalhaes CP and Fernandes A and Teixeira JP and Delerue-Matos C and do Carmo Pereira M and Morais S
PubMed	28498656	Occupational Exposure to Polycyclic Aromatic Hydrocarbon of Wildland Firefighters at Prescribed and Wildland Fires.	Environmental science & technology	Navarro KM and Cisneros R and Noth EM and Balmes JR and Hammond SK
PubMed	28861557	Diesel particulate matter and polycyclic aromatic hydrocarbons in fire stations.	Environmental science. Processes & impacts	Bott RC and Kirk KM and Logan MB and Reid DA
PubMed	28985535	Evaluation of polyurethane foam passive air sampler (PUF) as a tool for occupational PAH measurements.	Chemosphere	Strandberg B and Julander A and Sjostrom M and Lewne M and Koca Akdeva H and Bigert C
PubMed	28991807	Assessment of Ambient Exposures Firefighters Encounter While at the Fire Station: An Exploratory Study.	Journal of occupational and environmental medicine	Sparer EH and Prendergast DP and Apell JN and Bartzak MR and Wagner GR and Adamkiewicz G and Hart JE and Sorensen G
PubMed	29043785	Elevated Exposures to Polycyclic Aromatic Hydrocarbons and Other Organic Mutagens in Ottawa Firefighters Participating in Emergency, On-Shift Fire Suppression.	Environmental science & technology	Keir JLA and Akhtar US and Matschke DMJ and Kirkham TL and Chan HM and Ayotte P and White PA and Blais JM
PubMed	29045708	Association between polycyclic aromatic hydrocarbon exposure and peripheral blood mononuclear cell DNA damage in human volunteers during fire extinction exercises.	Mutagenesis	Andersen MHG and Saber AT and Clausen PA and Pedersen JE and Lohr M and Kermanizadeh A and Loft S and Ebbehoj N and Hansen AM and Pedersen PB and Koponen IK and Norskov EC and Moller P and Vogel U
PubMed	29236997	Impact of Fire Suit Ensembles on Firefighter PAH Exposures as Assessed by Skin Deposition and Urinary Biomarkers.	Annals of work exposures and health	Wingfors H and Nyholm JR and Magnusson R and Wijkmark CH
PubMed	29300328	The Human Exposure Potential from Propylene Releases to the Environment.	International journal of environmental research and public health	Morgott DA
PubMed	29410452	Occupational Exposure to Polycyclic Aromatic Hydrocarbons and Elevated Cancer Incidence in Firefighters.	Scientific reports	Stec AA and Dickens KE and Salden M and Hewitt FE and Watts DP and Houldsworth PE and Martin FL
PubMed	29421739	An improved method for determining dermal exposure to polycyclic aromatic hydrocarbons.	Chemosphere	Strandberg B and Julander A and Sjostrom M and Lewne M and Hatice KA and Bigert C
PubMed	29494297	Airborne contaminants during controlled residential fires.	Journal of occupational and environmental hygiene	Fent KW and Evans DE and Babik K and Striley C and Bertke S and Kerber S and Smith D and Horn GP
PubMed	29761929	Assessment of polycyclic aromatic hydrocarbon exposure, lung function, systemic inflammation, and genotoxicity in peripheral blood mononuclear cells from firefighters before and after a work shift.	Environmental and molecular mutagenesis	Andersen MHG and Saber AT and Pedersen JE and Pedersen PB and Clausen PA and Lohr M and Kermanizadeh A and Loft S and Ebbehoj NE and Hansen AM and Kalevi Koponen I and Norskov EC and Vogel U and Moller P
PubMed	30172597	French firefighters exposure to Benzo[a]pyrene after simulated structure fires.	International journal of hygiene and environmental health	Abrard S and Bertrand M and De Valence T and Schaupp T
PubMed	30348431	Liquid-liquid extraction-programmed temperature vaporizer-gas chromatography-mass spectrometry for the determination of polycyclic aromatic hydrocarbons in saliva samples. Application to the occupational exposure of firefighters.	Talanta	Santos PM and Del Nogal Sanchez M and Perez Pavon JL and Cordero BM and Fernandez RV
PubMed	30427284	Firefighter hood contamination: Efficiency of laundering to remove PAHs and FRs.	Journal of occupational and environmental hygiene	Mayer AC and Fent KW and Bertke S and Horn GP and Smith DL and Kerber S and La Guardia MJ
PubMed	30907277	Non-targeted GC/MS analysis of exhaled breath samples: Exploring human biomarkers of exogenous exposure and endogenous response from professional firefighting activity.	Journal of toxicology and environmental health. Part A	Geer Wallace MA and Pleil JD and Oliver KD and Whitaker DA and Mentese S and Fent KW and Horn GP
PubMed	30932751	Targeted GC-MS analysis of firefighters' exhaled breath: Exploring biomarker response at the individual level.	Journal of occupational and environmental hygiene	Wallace MAG and Pleil JD and Oliver KD and Whitaker DA and Mentese S and Fent KW and Horn GP
PubMed	30985217	Urinary mutagenicity and other biomarkers of occupational smoke exposure of wildland firefighters and oxidative stress.	Inhalation toxicology	Adetona AM and Martin WK and Warren SH and Hanley NM and Adetona O and Zhang JJ and Simpson C and Paulsen M and Rathbun S and Wang JS and DeMarini DM and Naeher LP
PubMed	31021707	Exposures to air contaminants in compartment fire behavior training (CFBT) using particleboard fuel.	Journal of occupational and environmental hygiene	Kirk KM and Logan MB
PubMed	31111145	Airborne and Dermal Exposure to Polycyclic Aromatic Hydrocarbons, Volatile Organic Compounds, and Particles among Firefighters and Police Investigators.	Annals of work exposures and health	Sjostrom M and Julander A and Strandberg B and Lewne M and Bigert C
PubMed	31169466	Understanding airborne contaminants produced by different fuel packages during training fires.	Journal of occupational and environmental hygiene	Fent KW and Mayer A and Bertke S and Kerber S and Smith D and Horn GP
PubMed	31175324	Firefighters' absorption of PAHs and VOCs during controlled residential fires by job assignment and fire attack tactic.	Journal of exposure science & environmental epidemiology	Fent KW and Toennis C and Sammons D and Robertson S and Bertke S and Calafat AM and Pleil JD and Wallace MAG and Kerber S and Smith D and Horn GP
PubMed	31272008	Quantification of 16 urinary biomarkers of exposure to flame retardants, plasticizers, and organophosphate insecticides for biomonitoring studies.	Chemosphere	Jayatilaka NK and Restrepo P and Davis Z and Vidal M and Calafat AM and Ospina M
PubMed	31272797	Firefighters' and instructors' absorption of PAHs and benzene during training exercises.	International journal of hygiene and environmental health	Fent KW and Toennis C and Sammons D and Robertson S and Bertke S and Calafat AM and Pleil JD and Geer Wallace MA and Kerber S and Smith DL and Horn GP
PubMed	31444118	Sociodemographic and behavioral determinants of serum concentrations of per- and polyfluoroalkyl substances in a community highly exposed to aqueous film-forming foam contaminants in drinking water.	International journal of hygiene and environmental health	Barton KE and Starling AP and Higgins CP and McDonough CA and Calafat AM and Adgate JL
PubMed	31514022	Polycyclic aromatic hydrocarbon (PAH) and metal contamination of air and surfaces exposed to combustion emissions during emergency fire suppression: Implications for firefighters' exposures.	The Science of the total environment	Keir JLA and Akhtar US and Matschke DMJ and White PA and Kirkham TL and Chan HM and Blais JM
PubMed	31522064	Firefighters exposure to fire emissions: Impact on levels of biomarkers of exposure to polycyclic aromatic hydrocarbons and genotoxic/oxidative-effects.	Journal of hazardous materials	Oliveira M and Costa S and Vaz J and Fernandes A and Slezakova K and Delerue-Matos C and Teixeira JP and Carmo Pereira M and Morais S
PubMed	31545144	Incident command post exposure to polycyclic aromatic hydrocarbons and particulate matter during a wildfire.	Journal of occupational and environmental hygiene	Navarro KM and Cisneros R and Schweizer D and Chowdhary P and Noth EM and Balmes JR and Hammond SK
PubMed	31546131	Exposure to metals and semivolatile organic compounds in Australian fire stations.	Environmental research	Engelsman M and Snoek MF and Banks APW and Cantrell P and Wang X and Toms LM and Koppel DJ
PubMed	31658425	Carbon monoxide exposures among U.S. wildland firefighters by work, fire, and environmental characteristics and conditions.	Journal of occupational and environmental hygiene	Henn SA and Butler C and Li J and Sussell A and Hale C and Broyles G and Reinhardt T
PubMed	31812113	Assessment of the toxicity of firefighter exposures using the PAH CALUX bioassay.	Environment international	Beitel SC and Flahr LM and Hoppe-Jones C and Burgess JL and Littau SR and Gulotta J and Moore P and Wallentine D and Snyder SA
PubMed	31851590	Career fire hall exposures to diesel engine exhaust in Ontario, Canada.	Journal of occupational and environmental hygiene	Chung J and Demers PA and Kalenge S and Kirkham TL
PubMed	31910147	The occurrence of PAHs and flame-retardants in air and dust from Australian fire stations.	Journal of occupational and environmental hygiene	Banks APW and Engelsman M and He C and Wang X and Mueller JF
PubMed	32100527	Exposure to Perfluoroalkyl Substances in a Cohort of Women Firefighters and Office Workers in San Francisco.	Environmental science & technology	Trowbridge J and Gerona RR and Lin T and Rudel RA and Bessonneau V and Buren H and Morello-Frosch R
PubMed	32260494	Occupational Hazards and Risks Associated with Phthalates among Slovakian Firefighters.	International journal of environmental research and public health	Kolena B and Petrovicova I and Sidlovska M and Hlisnikova H and Bystricanova L and Wimmerova S and Trnovec T
PubMed	32380125	Biomonitoring of the benzene metabolite s-phenylmercapturic acid and the toluene metabolite s-benzylmercapturic acid in urine from firefighters.	Toxicology letters	Rosting C and Olsen R
PubMed	32464238	Internal exposure of firefighting instructors to polycyclic aromatic hydrocarbons (PAH) during live fire training.	Toxicology letters	Rossbach B and Wollschlager D and Letzel S and Gottschalk W and Muttray A
PubMed	32521346	Discovery of firefighter chemical exposures using military-style silicone dog tags.	Environment international	Poutasse CM and Poston WSC and Jahnke SA and Haddock CK and Tidwell LG and Hoffman PD and Anderson KA
PubMed	32572446	Exposure and Absorption of PAHs in Wildland Firefighters: A Field Study with Pilot Interventions.	Annals of work exposures and health	Cherry N and Galarneau JM and Kinniburgh D and Quemerais B and Tiu S and Zhang X
PubMed	32911453	Evaluation of silicone-based wristbands as passive sampling systems using PAHs as an exposure proxy for carcinogen monitoring in firefighters: Evidence from the firefighter cancer initiative.	Ecotoxicology and environmental safety	Baum JLR and Bakali U and Killawala C and Santiago KM and Dikici E and Kobetz EN and Solle NS and Deo S and Bachas L and Daunert S
PubMed	33080523	Characterising the exposure of Australian firefighters to polycyclic aromatic hydrocarbons generated in simulated compartment fires.	International journal of hygiene and environmental health	Banks APW and Thai P and Engelsman M and Wang X and Osorio AF and Mueller JF
PubMed	19576276	Fire fighting trainers' exposure to carcinogenic agents in smoke diving simulators.		Laitinen, J., Mäkelä, M., Mikkola, J., Huttu, I., 2010
PubMed	32826549	Objective Measurement of Carcinogens Among Dominican Republic Firefighters Using Silicone-Based Wristbands.	Journal of occupational and environmental medicine	Caban-Martinez AJ and Louzado-Feliciano P and Santiago KM and Baum J and Schaefer Solle N and Rivera G and Miric M and Perez-Then E and Kobetz-Kerman EN and Daunert S
PubMed	33809422	Off-Gassing of Semi-Volatile Organic Compounds from Fire-Fighters' Uniforms in Private Vehicles-A Pilot Study.	International journal of environmental research and public health	Banks APW and Wang X and He C and Gallen M and Thomas KV and Mueller JF
PubMed	33515879	Firefighter exposures to organic and inorganic gas emissions in emergency residential and industrial fires.	The Science of the total environment	Alharbi BH and Pasha MJ and Al-Shamsi MAS
PubMed	33321140	Assessing decontamination and laundering processes for the removal of polycyclic aromatic hydrocarbons and flame retardants from firefighting uniforms.	Environmental research	Banks APW and Wang X and Engelsman M and He C and Osorio AF and Mueller JF
PubMed	34768049	Mapping carcinogen exposure across urban fire incident response arenas using passive silicone-based samplers.	Ecotoxicology and environmental safety	Bakali U and Baum JLR and Killawala C and Kobetz EN and Solle NS and Deo SK and Caban-Martinez AJ and Bachas LG and Daunert S
PubMed	34649051	Firefighter exposures to potential endocrine disrupting chemicals measured by military-style silicone dog tags.	Environment international	Poutasse CM and Haddock CK and Poston WSC and Jahnke SA and Tidwell LG and Bonner EM and Hoffman PD and Anderson KA
PubMed	35421664	Firefighters' urinary concentrations of VOC metabolites after controlled-residential and training fire responses.	International journal of hygiene and environmental health	Fent KW and Mayer AC and Toennis C and Sammons D and Robertson S and Chen IC and Bhandari D and Blount BC and Kerber S and Smith DL and Horn GP
PubMed	34902963	Organophosphate and Organohalogen Flame-Retardant Exposure and Thyroid Hormone Disruption in a Cross-Sectional Study of Female Firefighters and Office Workers from San Francisco.	Environmental science & technology	Trowbridge J and Gerona R and McMaster M and Ona K and Clarity C and Bessonneau V and Rudel R and Buren H and Morello-Frosch R
PubMed	34544316	Exposure to fire smoke in fire training structures: A prospective observational study.	Archives of environmental & occupational health	Allonneau A and Mercier S and Rieunier F and Menguy-Fleuriot A and Louyot C and Duvollet M and Burlaton G and Nicolas A and Jouffroy R and Prunet B
PubMed	35447169	Characterizing firefighter's exposure to over 130 SVOCs using silicone wristbands: A pilot study comparing on-duty and off-duty exposures.	The Science of the total environment	Levasseur JL and Hoffman K and Herkert NJ and Cooper E and Hay D and Stapleton HM
PubMed	34119852	Characterizing exposures to flame retardants, dioxins, and furans among firefighters responding to controlled residential fires.	International journal of hygiene and environmental health	Mayer AC and Fent KW and Chen IC and Sammons D and Toennis C and Robertson S and Kerber S and Horn GP and Smith DL and Calafat AM and Ospina M and Sjodin A
PubMed	34435767	Assessment of Exposure of Korean Firefighters to Polybrominated Diphenyl Ethers and Polycyclic Aromatic Hydrocarbons via Their Measurement in Serum and Polycyclic Aromatic Hydrocarbon Metabolites in Urine.	Environmental science & technology	Ekpe OD and Sim W and Choi S and Choo G and Oh JE
PubMed	34961317	Disposition of Fluorine on New Firefighter Turnout Gear.	Environmental science & technology	Muensterman DJ and Titaley IA and Peaslee GF and Minc LD and Cahuas L and Rodowa AE and Horiuchi Y and Yamane S and Fouquet TNJ and Kissel JC and Carignan CC and Field JA
PubMed	33918459	Prevalence and Predictors of Per- and Polyfluoroalkyl Substances (PFAS) Serum Levels among Members of a Suburban US Volunteer Fire Department.	International journal of environmental research and public health	Graber JM and Black TM and Shah NN and Caban-Martinez AJ and Lu SE and Brancard T and Yu CH and Turyk ME and Black K and Steinberg MB and Fan Z and Burgess JL
PubMed	34285366	Carbon monoxide exposures in wildland firefighters in the United States and targets for exposure reduction.	Journal of exposure science & environmental epidemiology	Semmens EO and Leary CS and West MR and Noonan CW and Navarro KM and Domitrovich JW
PubMed	33298031	Smoking practices in relation to exhaled carbon monoxide in an occupational cohort.	BMC public health	Vinnikov D and Tulekov Z and Romanova Z and Krugovykh I and Blanc PD
PubMed	34935165	Analysis of 10 urinary BTEX metabolites using LC-MS/MS.	Biomedical chromatography : BMC	Kohn E and Barchel D and Golik A and Lougassi M and Wainstock T and Berkovitch M and Schwartsburd F
PubMed	33249041	Characterization of occupational smoke exposure among wildland firefighters in the midwestern United States.	Environmental research	Wu CM and Song CC and Chartier R and Kremer J and Naeher L and Adetona O
PubMed	34719580	Biological monitoring for exposure assessment of volatile organic compounds by Korean firefighters at the fire site.	Industrial health	Kim HS and Jeong KS and Ahn YS and Song JH and Kim KY
PubMed	33542478	Per- and polyfluoroalkyl substances (PFAS) and total fluorine in fire station dust.	Journal of exposure science & environmental epidemiology	Young AS and Sparer-Fine EH and Pickard HM and Sunderland EM and Peaslee GF and Allen JG
PubMed	34478353	Combustion products generated in simulated industrial fires.	Journal of occupational and environmental hygiene	Kirk KM and Splawinski Z and Bott RC and Logan MB
PubMed	34902715	Characterizing exposure to benzene, toluene, and naphthalene in firefighters wearing different types of new or laundered PPE.	International journal of hygiene and environmental health	Mayer AC and Fent KW and Wilkinson A and Chen IC and Kerber S and Smith DL and Kesler RM and Horn GP
PubMed	34488352	Exposure to Particulate Matter and Estimation of Volatile Organic Compounds across Wildland Firefighter Job Tasks.	Environmental science & technology	Navarro KM and West MR and O'Dell K and Sen P and Chen IC and Fischer EV and Hornbrook RS and Apel EC and Hills AJ and Jarnot A and DeMott P and Domitrovich JW
PubMed	33654270	Evaluation of fireground exposures using urinary PAH metabolites.	Journal of exposure science & environmental epidemiology	Hoppe-Jones C and Griffin SC and Gulotta JJ and Wallentine DD and Moore PK and Beitel SC and Flahr LM and Zhai J and Zhou JJ and Littau SR and Dearmon-Moore D and Jung AM and Garavito F and Snyder SA and Burgess JL

## Sheet: Table S6
Article Text-Searched	Searched Chemical	Breast-Cancer Relevant Chemical Or Chemical Groups Identified In Article
Austin 2001b.txt	1,1-Dichloroethane	1,1-Dichloroethane
Austin 2001b.txt	1,1-Dichloroethylene	1,1-Dichloroethylene
Austin 2001b.txt	1,2-Dibromoethane	1,2-Dibromoethane
33515879_Alharbi2021.txt	1,2-Dibromoethane	1,2-Dibromoethane
21274476_Fent2011.txt	1,2-Dichloroethane	1,2-Dichloroethane
Austin 2001b.txt	1,2-Dichloropropane	1,2-Dichloropropane
Lowry 1985.txt	1,3-Butadiene	1,3-Butadiene
Austin 2001c.txt	1,3-Butadiene	1,3-Butadiene
Austin 2001b.txt	1,3-Butadiene	1,3-Butadiene
Andreae, Merlet 2019 update.txt	1,3-Butadiene	1,3-Butadiene
Andreae, Merlet 2001.txt	1,3-Butadiene	1,3-Butadiene
35421664_Fent2022.txt	1,3-Butadiene	1,3-Butadiene
34478353_Kirk2021.txt	1,3-Butadiene	1,3-Butadiene
33515879_Alharbi2021.txt	1,3-Butadiene	1,3-Butadiene
31111145_Sjostrom2019.txt	1,3-Butadiene	1,3-Butadiene
21274476_Fent2011.txt	1,3-Butadiene	1,3-Butadiene
30907277_Geer2019.txt	1,4-Dioxane	1,4-Dioxane
21274476_Fent2011.txt	1,4-Dioxane	1,4-Dioxane
RuokojAÃÉ¬§rvi 2000.txt	2,3,4,7,8-Pentachlorodibenzofuran	Dioxins and dioxin-like compounds
34119852_Mayer2021.txt	2,3,4,7,8-Pentachlorodibenzofuran	Dioxins and dioxin-like compounds
23395527_Shaw2013.txt	2,3,4,7,8-Pentachlorodibenzofuran	Dioxins and dioxin-like compounds
21979175_Chernyak2012.txt	2,3,4,7,8-Pentachlorodibenzofuran	Dioxins and dioxin-like compounds
21458022_Hsu2011.txt	2,3,4,7,8-Pentachlorodibenzofuran	Dioxins and dioxin-like compounds
RuokojAÃÉ¬§rvi 2000.txt	2,3,7,8-Tetrachlorodibenzo-p-dioxin	Dioxins and dioxin-like compounds
21979175_Chernyak2012.txt	2,3,7,8-Tetrachlorodibenzo-p-dioxin	Dioxins and dioxin-like compounds
21458022_Hsu2011.txt	2,3,7,8-Tetrachlorodibenzo-p-dioxin	Dioxins and dioxin-like compounds
32572446_Cherry2021.txt	3-Methylcholanthrene	PAHs
29410452_Stec2018.txt	3-Methylcholanthrene	PAHs
29410452_Stec2018.txt	7,12-Dimethylbenz(a)anthracene	PAHs
Reinhardt 2000.txt	Acetaldehyde	Acetaldehyde
Reh 1994.txt	Acetaldehyde	Acetaldehyde
NIOSH 1992.txt	Acetaldehyde	Acetaldehyde
Lowry 1985.txt	Acetaldehyde	Acetaldehyde
Kinnes and Hine 1998.txt	Acetaldehyde	Acetaldehyde
Kelly 1991.txt	Acetaldehyde	Acetaldehyde
Jankovic 1991.txt	Acetaldehyde	Acetaldehyde
Burgess 2001.txt	Acetaldehyde	Acetaldehyde
Brandt-Rauf 1988.txt	Acetaldehyde	Acetaldehyde
Bolstad-Johnson 2000.txt	Acetaldehyde	Acetaldehyde
Austin 2001b.txt	Acetaldehyde	Acetaldehyde
Andreae, Merlet 2019 update.txt	Acetaldehyde	Acetaldehyde
Andreae, Merlet 2001.txt	Acetaldehyde	Acetaldehyde
34544316_Allonneau2021.txt	Acetaldehyde	Acetaldehyde
34478353_Kirk2021.txt	Acetaldehyde	Acetaldehyde
31169466_Fent2019.txt	Acetaldehyde	Acetaldehyde
31021707_Kirk2019.txt	Acetaldehyde	Acetaldehyde
25626009_Kirk2015.txt	Acetaldehyde	Acetaldehyde
18829114_Reisen2019 .txt	Acetaldehyde	Acetaldehyde
18712497_deVos2008.txt	Acetaldehyde	Acetaldehyde
Andreae, Merlet 2019 update.txt	Acrylonitrile	Acrylonitrile
21274476_Fent2011.txt	Acrylonitrile	Acrylonitrile
Treitman 1980.txt	Benzene	Benzene
Reinhardt and Ottman 2000.txt	Benzene	Benzene
Reinhardt 2000.txt	Benzene	Benzene
Reh 1994.txt	Benzene	Benzene
NIOSH 1992.txt	Benzene	Benzene
Lowry 1985.txt	Benzene	Benzene
Kinnes and Hine 1998.txt	Benzene	Benzene
Jankovic 1991.txt	Benzene	Benzene
Hill 1972.txt	Benzene	Benzene
Burgess 2001.txt	Benzene	Benzene
Brandt-Rauf 1988.txt	Benzene	Benzene
Bolstad-Johnson 2000.txt	Benzene	Benzene
Austin 2001c.txt	Benzene	Benzene
Austin 2001b.txt	Benzene	Benzene
Andreae, Merlet 2019 update.txt	Benzene	Benzene
Andreae, Merlet 2001.txt	Benzene	Benzene
35421664_Fent2022.txt	Benzene	Benzene
34935165_Kohn2021.txt	Benzene	Benzene
34902715_Mayer2022.txt	Benzene	Benzene
34719580_Kim2021.txt	Benzene	Benzene
34544316_Allonneau2021.txt	Benzene	Benzene
34488352_Navarro2021.txt	Benzene	Benzene
34478353_Kirk2021.txt	Benzene	Benzene
33515879_Alharbi2021.txt	Benzene	Benzene
32572446_Cherry2021.txt	Benzene	Benzene
32380125_Rosting2020.txt	Benzene	Benzene
31272797_Fent2019.txt	Benzene	Benzene
31175324_Fent2020.txt	Benzene	Benzene
31169466_Fent2019.txt	Benzene	Benzene
31111145_Sjostrom2019.txt	Benzene	Benzene
31021707_Kirk2019.txt	Benzene	Benzene
30932751_Wallace2019.txt	Benzene	Benzene
30907277_Geer2019.txt	Benzene	Benzene
29494297_Fent2018.txt	Benzene	Benzene
25751596_Fent2015.txt	Benzene	Benzene
25626009_Kirk2015.txt	Benzene	Benzene
25190461_Pleil2014.txt	Benzene	Benzene
24906357_Fent2014.txt	Benzene	Benzene
22710199_Laitinen2012.txt	Benzene	Benzene
21274476_Fent2011.txt	Benzene	Benzene
19576276_Laitinen2010.txt	Benzene	Benzene
18829114_Reisen2019 .txt	Benzene	Benzene
18712497_deVos2008.txt	Benzene	Benzene
Reh 1994.txt	Benzo(a)pyrene	PAHs
NIOSH 1992.txt	Benzo(a)pyrene	PAHs
Kinnes and Hine 1998.txt	Benzo(a)pyrene	PAHs
Jankovic 1991.txt	Benzo(a)pyrene	PAHs
Hill 1972.txt	Benzo(a)pyrene	PAHs
Fuenekes 1997.txt	Benzo(a)pyrene	PAHs
Bolstad-Johnson 2000.txt	Benzo(a)pyrene	PAHs
Austin 2001b.txt	Benzo(a)pyrene	PAHs
Atlas 1985.txt	Benzo(a)pyrene	PAHs
34768049_Bakali2021.txt	Benzo(a)pyrene	PAHs
34544316_Allonneau2021.txt	Benzo(a)pyrene	PAHs
34478353_Kirk2021.txt	Benzo(a)pyrene	PAHs
33809422_Banks2021.txt	Benzo(a)pyrene	PAHs
33321140_Banks2021.txt	Benzo(a)pyrene	PAHs
32826549_Caban-Martinez2020.txt	Benzo(a)pyrene	PAHs
32572446_Cherry2021.txt	Benzo(a)pyrene	PAHs
32464238_Rossbach2020.txt	Benzo(a)pyrene	PAHs
31910147_Banks2020.txt	Benzo(a)pyrene	PAHs
31546131_Engelsman2019.txt	Benzo(a)pyrene	PAHs
31545144_Navarro2019.txt	Benzo(a)pyrene	PAHs
31522064_Oliveria2020.txt	Benzo(a)pyrene	PAHs
31514022_Keir2020.txt	Benzo(a)pyrene	PAHs
31111145_Sjostrom2019.txt	Benzo(a)pyrene	PAHs
30427284_Mayer2019.txt	Benzo(a)pyrene	PAHs
30348431_Santos2019.txt	Benzo(a)pyrene	PAHs
30172597_Abrard2019.txt	Benzo(a)pyrene	PAHs
29494297_Fent2018.txt	Benzo(a)pyrene	PAHs
29421739_Strandberg2018.txt	Benzo(a)pyrene	PAHs
29410452_Stec2018.txt	Benzo(a)pyrene	PAHs
29236997_Wingfors2018.txt	Benzo(a)pyrene	PAHs
29043785_Keir2017.txt	Benzo(a)pyrene	PAHs
28985535_Strandberg2018.txt	Benzo(a)pyrene	PAHs
28498656_Navarro2017.txt	Benzo(a)pyrene	PAHs
28380396_Oliveria2017.txt	Benzo(a)pyrene	PAHs
28319714_Oliveira2017.txt	Benzo(a)pyrene	PAHs
27171467_Alexander2016.txt	Benzo(a)pyrene	PAHs
27027971_Easter2016.txt	Benzo(a)pyrene	PAHs
26997333_Oliveira2017.txt	Benzo(a)pyrene	PAHs
25798547_Shen2015.txt	Benzo(a)pyrene	PAHs
25626009_Kirk2015.txt	Benzo(a)pyrene	PAHs
24906357_Fent2014.txt	Benzo(a)pyrene	PAHs
24512044_Baxter2014.txt	Benzo(a)pyrene	PAHs
24467725_Alexander2014.txt	Benzo(a)pyrene	PAHs
22710199_Laitinen2012.txt	Benzo(a)pyrene	PAHs
19576276_Laitinen2010.txt	Benzo(a)pyrene	PAHs
18829114_Reisen2019 .txt	Benzo(a)pyrene	PAHs
18515848_Robinson2008.txt	Benzo(a)pyrene	PAHs
23395527_Shaw2013.txt	PBDEs	PBDEs
25261858_Brown2015.txt	Brominated flame retardants	Replacement flame retardants
Austin 2001b.txt	Carbon tetrachloride	Carbon tetrachloride
Reh 1994.txt	Dibenz(a,h)anthracene	PAHs
NIOSH 1992.txt	Dibenz(a,h)anthracene	PAHs
Jankovic 1991.txt	Dibenz(a,h)anthracene	PAHs
Bolstad-Johnson 2000.txt	Dibenz(a,h)anthracene	PAHs
Austin 2001b.txt	Dibenz(a,h)anthracene	PAHs
34478353_Kirk2021.txt	Dibenz(a,h)anthracene	PAHs
33809422_Banks2021.txt	Dibenz(a,h)anthracene	PAHs
33654270_Hoppe-Jones2021.txt	Dibenz(a,h)anthracene	PAHs
33321140_Banks2021.txt	Dibenz(a,h)anthracene	PAHs
33080523_Banks2021.txt	Dibenz(a,h)anthracene	PAHs
32826549_Caban-Martinez2020.txt	Dibenz(a,h)anthracene	PAHs
32572446_Cherry2021.txt	Dibenz(a,h)anthracene	PAHs
31910147_Banks2020.txt	Dibenz(a,h)anthracene	PAHs
31812113_Beitel2020.txt	Dibenz(a,h)anthracene	PAHs
31545144_Navarro2019.txt	Dibenz(a,h)anthracene	PAHs
31514022_Keir2020.txt	Dibenz(a,h)anthracene	PAHs
30427284_Mayer2019.txt	Dibenz(a,h)anthracene	PAHs
29761929_Anderson2018.txt	Dibenz(a,h)anthracene	PAHs
29494297_Fent2018.txt	Dibenz(a,h)anthracene	PAHs
29421739_Strandberg2018.txt	Dibenz(a,h)anthracene	PAHs
28985535_Strandberg2018.txt	Dibenz(a,h)anthracene	PAHs
28861557_Bott2017.txt	Dibenz(a,h)anthracene	PAHs
28498656_Navarro2017.txt	Dibenz(a,h)anthracene	PAHs
28319714_Oliveira2017.txt	Dibenz(a,h)anthracene	PAHs
27171467_Alexander2016.txt	Dibenz(a,h)anthracene	PAHs
26997333_Oliveira2017.txt	Dibenz(a,h)anthracene	PAHs
25798547_Shen2015.txt	Dibenz(a,h)anthracene	PAHs
25626009_Kirk2015.txt	Dibenz(a,h)anthracene	PAHs
24906357_Fent2014.txt	Dibenz(a,h)anthracene	PAHs
24467725_Alexander2014.txt	Dibenz(a,h)anthracene	PAHs
22710199_Laitinen2012.txt	Dibenz(a,h)anthracene	PAHs
18515848_Robinson2008.txt	Dibenz(a,h)anthracene	PAHs
35447169_Levasseur2022.txt	Dibenzo[a,l]pyrene	PAHs
28319714_Oliveira2017.txt	Dibenzo[a,l]pyrene	PAHs
26997333_Oliveira2017.txt	Dibenzo[a,l]pyrene	PAHs
23395527_Shaw2013.txt	Dichlorodiphenyldichloroethylene	OCPs
Brandt-Rauf 1988.txt	Dichloromethane	Dichloromethane
Austin 2001b.txt	Dichloromethane	Dichloromethane
34478353_Kirk2021.txt	Dichloromethane	Dichloromethane
33515879_Alharbi2021.txt	Dichloromethane	Dichloromethane
31021707_Kirk2019.txt	Dichloromethane	Dichloromethane
25626009_Kirk2015.txt	Dichloromethane	Dichloromethane
RuokojAÃÉ¬§rvi 2000.txt	Dioxins and dioxin-like compounds	Dioxins and dioxin-like compounds
Lowry 1985.txt	Dioxins and dioxin-like compounds	Dioxins and dioxin-like compounds
Jankovic 1991.txt	Dioxins and dioxin-like compounds	Dioxins and dioxin-like compounds
Austin 2001b.txt	Dioxins and dioxin-like compounds	Dioxins and dioxin-like compounds
Andreae, Merlet 2019 update.txt	Dioxins and dioxin-like compounds	Dioxins and dioxin-like compounds
Andreae, Merlet 2001.txt	Dioxins and dioxin-like compounds	Dioxins and dioxin-like compounds
34649051_Poutasse2022.txt	Dioxins and dioxin-like compounds	Dioxins and dioxin-like compounds
34119852_Mayer2021.txt	Dioxins and dioxin-like compounds	Dioxins and dioxin-like compounds
32521346_Pouttasse2020.txt	Dioxins and dioxin-like compounds	Dioxins and dioxin-like compounds
27027971_Easter2016.txt	Dioxins and dioxin-like compounds	Dioxins and dioxin-like compounds
26412694_Organtini2015.txt	Dioxins and dioxin-like compounds	Dioxins and dioxin-like compounds
23395527_Shaw2013.txt	Dioxins and dioxin-like compounds	Dioxins and dioxin-like compounds
21979175_Chernyak2012.txt	Dioxins and dioxin-like compounds	Dioxins and dioxin-like compounds
21458022_Hsu2011.txt	Dioxins and dioxin-like compounds	Dioxins and dioxin-like compounds
Lowry 1985.txt	Ethanol	Ethanol
Andreae, Merlet 2019 update.txt	Ethanol	Ethanol
Andreae, Merlet 2001.txt	Ethanol	Ethanol
34478353_Kirk2021.txt	Ethanol	Ethanol
22710199_Laitinen2012.txt	Ethanol	Ethanol
26726952_Fernando2016.txt	Isoeugenol	Isoeugenol
Hill 1972.txt	Isoprene	Isoprene
Austin 2001b.txt	Isoprene	Isoprene
Andreae, Merlet 2019 update.txt	Isoprene	Isoprene
Andreae, Merlet 2001.txt	Isoprene	Isoprene
34478353_Kirk2021.txt	Isoprene	Isoprene
25643236_Park2015.txt	OCPs	OCPs
25643236_Park2015.txt	PBDEs	PBDEs
25798547_Shen2015.txt	PBDEs	PBDEs
27027971_Easter2016.txt	PBDEs	PBDEs
27171467_Alexander2016.txt	PBDEs	PBDEs
30427284_Mayer2019.txt	OPFRs	Replacement flame retardants
30427284_Mayer2019.txt	PBDEs	PBDEs
31272008_Jayatilaka2019.txt	Organophosphate pesticides	Organophosphate pesticides
RuokojAÃÉ¬§rvi 2000.txt	PAHs	PAHs
Reh 1994.txt	PAHs	PAHs
NIOSH 1992.txt	PAHs	PAHs
Kinnes and Hine 1998.txt	PAHs	PAHs
Jankovic 1991.txt	PAHs	PAHs
Hill 1972.txt	PAHs	PAHs
Fuenekes 1997.txt	PAHs	PAHs
Bolstad-Johnson 2000.txt	PAHs	PAHs
Austin 2001b.txt	PAHs	PAHs
Atlas 1985.txt	PAHs	PAHs
Andreae, Merlet 2019 update.txt	PAHs	PAHs
Andreae, Merlet 2001.txt	PAHs	PAHs
35447169_Levasseur2022.txt	PAHs	PAHs
34902715_Mayer2022.txt	PAHs	PAHs
34768049_Bakali2021.txt	PAHs	PAHs
34649051_Poutasse2022.txt	PAHs	PAHs
34544316_Allonneau2021.txt	PAHs	PAHs
34478353_Kirk2021.txt	PAHs	PAHs
34435767_Ekpe2021.txt	PAHs	PAHs
33809422_Banks2021.txt	PAHs	PAHs
33654270_Hoppe-Jones2021.txt	PAHs	PAHs
33321140_Banks2021.txt	PAHs	PAHs
33080523_Banks2021.txt	PAHs	PAHs
32911453_Baum2020.txt	PAHs	PAHs
32826549_Caban-Martinez2020.txt	PAHs	PAHs
32572446_Cherry2021.txt	PAHs	PAHs
32521346_Pouttasse2020.txt	PAHs	PAHs
32464238_Rossbach2020.txt	PAHs	PAHs
31910147_Banks2020.txt	PAHs	PAHs
31812113_Beitel2020.txt	PAHs	PAHs
31546131_Engelsman2019.txt	PAHs	PAHs
31545144_Navarro2019.txt	PAHs	PAHs
31522064_Oliveria2020.txt	PAHs	PAHs
31514022_Keir2020.txt	PAHs	PAHs
31272797_Fent2019.txt	PAHs	PAHs
31175324_Fent2020.txt	PAHs	PAHs
31169466_Fent2019.txt	PAHs	PAHs
31111145_Sjostrom2019.txt	PAHs	PAHs
31021707_Kirk2019.txt	PAHs	PAHs
30985217_Adetona2019.txt	PAHs	PAHs
30932751_Wallace2019.txt	PAHs	PAHs
30907277_Geer2019.txt	PAHs	PAHs
30427284_Mayer2019.txt	PAHs	PAHs
30348431_Santos2019.txt	PAHs	PAHs
30172597_Abrard2019.txt	PAHs	PAHs
29761929_Anderson2018.txt	PAHs	PAHs
29494297_Fent2018.txt	PAHs	PAHs
29421739_Strandberg2018.txt	PAHs	PAHs
29410452_Stec2018.txt	PAHs	PAHs
29236997_Wingfors2018.txt	PAHs	PAHs
29045708_Andersen2018.txt	PAHs	PAHs
29043785_Keir2017.txt	PAHs	PAHs
28991807_Sparer2017.txt	PAHs	PAHs
28985535_Strandberg2018.txt	PAHs	PAHs
28861557_Bott2017.txt	PAHs	PAHs
28498656_Navarro2017.txt	PAHs	PAHs
28380396_Oliveria2017.txt	PAHs	PAHs
28319714_Oliveira2017.txt	PAHs	PAHs
27449739_Oliveira 2016.txt	PAHs	PAHs
27027971_Easter2016.txt	PAHs	PAHs
26997333_Oliveira2017.txt	PAHs	PAHs
26726952_Fernando2016.txt	PAHs	PAHs
26555473_Adetona2018.txt	PAHs	PAHs
25798547_Shen2015.txt	PAHs	PAHs
25626009_Kirk2015.txt	PAHs	PAHs
25261858_Brown2015.txt	PAHs	PAHs
25190461_Pleil2014.txt	PAHs	PAHs
24906357_Fent2014.txt	PAHs	PAHs
24512044_Baxter2014.txt	PAHs	PAHs
24467725_Alexander2014.txt	PAHs	PAHs
22710199_Laitinen2012.txt	PAHs	PAHs
19576276_Laitinen2010.txt	PAHs	PAHs
18515848_Robinson2008.txt	PAHs	PAHs
31272008_Jayatilaka2019.txt	OPFRs	Replacement flame retardants
31910147_Banks2020.txt	OPFRs	Replacement flame retardants
31910147_Banks2020.txt	PBDEs	PBDEs
33321140_Banks2021.txt	OPFRs	Replacement flame retardants
33321140_Banks2021.txt	PBDEs	PBDEs
33809422_Banks2021.txt	OPFRs	Replacement flame retardants
33809422_Banks2021.txt	PBDEs	PBDEs
34119852_Mayer2021.txt	OPFRs	Replacement flame retardants
34119852_Mayer2021.txt	PBDEs	PBDEs
34435767_Ekpe2021.txt	PBDEs	PBDEs
34902963_Trowbridge2022.txt	OPFRs	Replacement flame retardants
35447169_Levasseur2022.txt	Brominated flame retardants	Replacement flame retardants
35447169_Levasseur2022.txt	PBDEs	PBDEs
RuokojAÃÉ¬§rvi 2000.txt	PCBs	PCBs
35447169_Levasseur2022.txt	PCBs	PCBs
34649051_Poutasse2022.txt	PCBs	PCBs
32521346_Pouttasse2020.txt	PCBs	PCBs
27027971_Easter2016.txt	PCBs	PCBs
25798547_Shen2015.txt	PCBs	PCBs
25643236_Park2015.txt	PCBs	PCBs
25261858_Brown2015.txt	PCBs	PCBs
23395527_Shaw2013.txt	PCBs	PCBs
21979175_Chernyak2012.txt	PCBs	PCBs
21458022_Hsu2011.txt	PCBs	PCBs
32100527_Trowbridge2020.txt	Perfluorooctanesulfonamide	PFAS
25563545_Dobtraca2015.txt	Perfluorooctanesulfonamide	PFAS
23395527_Shaw2013.txt	Perfluorooctanesulfonamide	PFAS
35447169_Levasseur2022.txt	Perfluorooctanesulfonic acid	PFAS
34961317_Muensterman2022.txt	Perfluorooctanesulfonic acid	PFAS
33918459_Graber2021.txt	Perfluorooctanesulfonic acid	PFAS
33542478_Young2021.txt	Perfluorooctanesulfonic acid	PFAS
32100527_Trowbridge2020.txt	Perfluorooctanesulfonic acid	PFAS
31444118_Barton2019.txt	Perfluorooctanesulfonic acid	PFAS
26001497_Rotanter2015.txt	Perfluorooctanesulfonic acid	PFAS
25563545_Dobtraca2015.txt	Perfluorooctanesulfonic acid	PFAS
25447453_Laitinen2014.txt	Perfluorooctanesulfonic acid	PFAS
23395527_Shaw2013.txt	Perfluorooctanesulfonic acid	PFAS
21346631_Jin2011.txt	Perfluorooctanesulfonic acid	PFAS
35447169_Levasseur2022.txt	Perfluorooctanoic acid	PFAS
33918459_Graber2021.txt	Perfluorooctanoic acid	PFAS
33542478_Young2021.txt	Perfluorooctanoic acid	PFAS
32100527_Trowbridge2020.txt	Perfluorooctanoic acid	PFAS
31444118_Barton2019.txt	Perfluorooctanoic acid	PFAS
26001497_Rotanter2015.txt	Perfluorooctanoic acid	PFAS
25563545_Dobtraca2015.txt	Perfluorooctanoic acid	PFAS
25447453_Laitinen2014.txt	Perfluorooctanoic acid	PFAS
23395527_Shaw2013.txt	Perfluorooctanoic acid	PFAS
21346631_Jin2011.txt	Perfluorooctanoic acid	PFAS
35447169_Levasseur2022.txt	PFAS	PFAS
34961317_Muensterman2022.txt	PFAS	PFAS
33918459_Graber2021.txt	PFAS	PFAS
33542478_Young2021.txt	PFAS	PFAS
32100527_Trowbridge2020.txt	PFAS	PFAS
31444118_Barton2019.txt	PFAS	PFAS
25447453_Laitinen2014.txt	PFAS	PFAS
Kinnes and Hine 1998.txt	Styrene	Styrene
Jankovic 1991.txt	Styrene	Styrene
Hill 1972.txt	Styrene	Styrene
Austin 2001c.txt	Styrene	Styrene
Austin 2001b.txt	Styrene	Styrene
Andreae, Merlet 2019 update.txt	Styrene	Styrene
Andreae, Merlet 2001.txt	Styrene	Styrene
35421664_Fent2022.txt	Styrene	Styrene
34719580_Kim2021.txt	Styrene	Styrene
34544316_Allonneau2021.txt	Styrene	Styrene
34478353_Kirk2021.txt	Styrene	Styrene
33515879_Alharbi2021.txt	Styrene	Styrene
31546131_Engelsman2019.txt	Styrene	Styrene
31272797_Fent2019.txt	Styrene	Styrene
31175324_Fent2020.txt	Styrene	Styrene
31169466_Fent2019.txt	Styrene	Styrene
31021707_Kirk2019.txt	Styrene	Styrene
30932751_Wallace2019.txt	Styrene	Styrene
25751596_Fent2015.txt	Styrene	Styrene
25626009_Kirk2015.txt	Styrene	Styrene
25190461_Pleil2014.txt	Styrene	Styrene
22710199_Laitinen2012.txt	Styrene	Styrene
21274476_Fent2011.txt	Styrene	Styrene
18712497_deVos2008.txt	Styrene	Styrene
Jankovic 1991.txt	Tetrachloroethylene	Tetrachloroethylene
Brandt-Rauf 1988.txt	Tetrachloroethylene	Tetrachloroethylene
Austin 2001b.txt	Tetrachloroethylene	Tetrachloroethylene
34478353_Kirk2021.txt	Tetrachloroethylene	Tetrachloroethylene
33515879_Alharbi2021.txt	Tetrachloroethylene	Tetrachloroethylene
31021707_Kirk2019.txt	Tetrachloroethylene	Tetrachloroethylene
25626009_Kirk2015.txt	Tetrachloroethylene	Tetrachloroethylene
21274476_Fent2011.txt	Toluene diisocyanate	Toluene diisocyanate
Brandt-Rauf 1988.txt	Trichloroethylene	Trichloroethylene
Austin 2001b.txt	Trichloroethylene	Trichloroethylene
31021707_Kirk2019.txt	Trichloroethylene	Trichloroethylene
25626009_Kirk2015.txt	Trichloroethylene	Trichloroethylene
Austin 2001b.txt	Vinyl chloride	Vinyl chloride
